# Supplementary material for: Regulated cell death joins in atherosclerotic plaque silent progression
Source: Sci Rep. 2022 Feb 18;12:2814. doi: 10.1038/s41598-022-06762-y (PMC8857202; doi:10.1038/s41598-022-06762-y)
Supplement: Supplementary file 2 — Supplementary Information 2. [file 41598_2022_6762_MOESM2_ESM.xlsx]

## Sheet: Ae vs C overrepresented KEGG
	Supplementary Table S2: List of KEGG statistical over-representation pathways against the oryctolagus cuniculus database. A statistical correction of the p-value, based on the False Discovery Rate (FDR<5%), was performed in STRING, for the Ae differentially abundant proteins over C extracted from ascending aorta
KEGG patways ID	KEGG patways descriptions	false discovery rate																FDR-pvalue
ocu00010	Glycolysis / Gluconeogenesis	1.29e-05																1.29e-05
ocu04066	HIF-1 signaling pathway	1.83e-05																1.83e-05
ocu04918	Thyroid hormone synthesis	0.00032																0.00032
ocu04217	Necroptosis	0.0032																0.0032
ocu04610	Complement and coagulation cascades	0.0032																0.0032
ocu04216	Ferroptosis	0.005																0.005
ocu04151	PI3K-Akt signaling pathway	0.0137																0.0137
ocu01200	Carbon metabolism	0.0144																0.0144
ocu00030	Pentose phosphate pathway	0.0169																0.0169
ocu01230	Biosynthesis of amino acids	0.0178																0.0178
ocu04970	Salivary secretion	0.0205																0.0205
ocu00051	Fructose and mannose metabolism	0.0241																0.0241
ocu05012	Parkinson disease	0.041																0.041
ocu05010	Alzheimer disease	0.0448																0.0448
ocu05020	Prion disease	0.0449																0.0449
ocu05146	Amoebiasis	0.0481																0.0481

## Sheet: As vs C  overrepresented KEGG
	Supplementary Table S2: List of KEGG statistical over-representation pathways against the oryctolagus cuniculus database. A statistical correction of the p-value, based on the False Discovery Rate (FDR<5%), was performed in STRING, for the As differentially abundant proteins over C extracted from ascending aorta
KEGG patways ID	KEGG patways descriptions	FDR-pvalue																FDR-pvalue
ocu04216	Ferroptosis	0.0052
ocu04610	Complement and coagulation cascades	0.0052
ocu04918	Thyroid hormone synthesis	0.0052
ocu04066	HIF-1 signaling pathway	0.0095
ocu00010	Glycolysis / Gluconeogenesis	0.0103
ocu03013	RNA transport	0.0336
ocu05020	Prion disease	0.0365
ocu05146	Amoebiasis	0.0483

## Sheet: Al vs C overrepresented KEGG
	Supplementary Table S2: List of KEGG statistical over-representation pathways against the oryctolagus cuniculus database. A statistical correction of the p-value, based on the False Discovery Rate (FDR<5%), was performed in STRING, for the Al differentially abundant proteins over C extracted from ascending aorta
KEGG patways ID	KEGG patways descriptions	FDR-pvalue																FDR-pvalue
ocu04918	Thyroid hormone synthesis	0.00026
ocu00010	Glycolysis / Gluconeogenesis	0.001
ocu04216	Ferroptosis	0.0042
ocu04066	HIF-1 signaling pathway	0.0081
ocu04610	Complement and coagulation cascades	0.0163
ocu00500	Starch and sucrose metabolism	0.0254
ocu05020	Prion disease	0.0303
ocu05146	Amoebiasis	0.0425
