# Supplementary material for: Regulated cell death joins in atherosclerotic plaque silent progression
Source: Sci Rep. 2022 Feb 18;12:2814. doi: 10.1038/s41598-022-06762-y (PMC8857202; doi:10.1038/s41598-022-06762-y)
Supplement: Supplementary file 3 — Supplementary Information 3. [file 41598_2022_6762_MOESM3_ESM.xlsx]

## Sheet: List proteins
	Supplementary Table S3: List of dysregulated proteins in monocytic cell line (THP-1) induced by hyperlipidemic serum
UNIPROT Accesion Code	Protein name [Toxonomy]	Unique Peptides	Sequest HT Score	Abundance Ratio: (THP1+sAl) / (THP1+sC)	p-Value
Q16666-1	gamma-interferon-inducible protein 16 [OS=Homo sapiens]	18	256.72	0.036	2.4213e-12
P20592	interferon-induced GTP-binding protein Mx2 [OS=Homo sapiens]	6	535.07	0.048	2.4213e-12
P00973-1	2'-5'-oligoadenylate synthase 1 [OS=Homo sapiens]	6	291.72	0.085	8.70213e-08
Q13442	28 kDa heat- and acid-stable phosphoprotein [OS=Homo sapiens]	4	55.98	0.096	3.14417e-10
P20591	Interferon-induced GTP-binding protein Mx1 [OS=Homo sapiens]	32	2062.82	0.114	2.4213e-12
P13164	Interferon-induced transmembrane protein 1 [OS=Homo sapiens]	3	210.56	0.133	3.65288e-12
Q63HN8-4	Isoform 2 of E3 ubiquitin-protein ligase RNF213 [OS=Homo sapiens]	9	26.91	0.15	4.07157e-12
P41226	ubiquitin-like modifier-activating enzyme 7 [OS=Homo sapiens]	12	323.31	0.151	2.4213e-12
Q9BPX5	actin-related protein 2/3 complex subunit 5-like protein [OS=Homo sapiens]	1	69.11	0.159	5.85564e-09
Q13085-1	Acetyl-CoA carboxylase 1 [OS=Homo sapiens]	8	177.46	0.165	8.79336e-12
O95864	fatty acid desaturase 2 [OS=Homo sapiens]	5	164.68	0.166	3.989e-11
P29728	2'-5'-oligoadenylate synthase 2 [OS=Homo sapiens]	11	490.14	0.172	3.83449e-10
Q53EL6-1	Programmed cell death protein 4 [OS=Homo sapiens]	8	93.9	0.181	2.4213e-12
P05161	Ubiquitin-like protein ISG15 [OS=Homo sapiens]	5	293.87	0.188	5.42046e-12
Q08378	Golgin subfamily A member 3 [OS=Homo sapiens]	4	133.44	0.19	5.5153e-06
Q13098	COP9 signalosome complex subunit 1 [OS=Homo sapiens]	5	57.34	0.2	2.4213e-12
Q9UGP8	Translocation protein SEC63 homolog [OS=Homo sapiens]	3	198.47	0.215	2.56559e-12
Q9Y613	FH1/FH2 domain-containing protein 1 [OS=Homo sapiens]	2	13.75	0.245	6.8976e-08
P24928	DNA-directed RNA polymerase II subunit RPB1 [OS=Homo sapiens]	7	17.79	0.262	2.56559e-12
O14933	Ubiquitin/ISG15-conjugating enzyme E2 L6 [OS=Homo sapiens]	3	257.58	0.267	2.10733e-07
Q8IYM9-1	E3 ubiquitin-protein ligase TRIM22 [OS=Homo sapiens]	3	70.32	0.267	2.57468e-12
Q96EP0-1	E3 ubiquitin-protein ligase RNF31 [OS=Homo sapiens]	3	121.61	0.268	0.000599892
Q96ST2	protein IWS1 homolog [OS=Homo sapiens]	2	22.73	0.297	3.77624e-05
O60603	toll-like receptor 2 [OS=Homo sapiens]	2	63.11	0.301	8.31878e-09
Q05048	Cleavage stimulation factor subunit 1 [OS=Homo sapiens]	5	65.68	0.31	2.01024e-08
P26440	Isovaleryl-CoA dehydrogenase, mitochondrial [OS=Homo sapiens]	4	28.58	0.312	2.6265e-11
Q8WVX9	Fatty acyl-CoA reductase 1 [OS=Homo sapiens]	6	198.7	0.315	2.43679e-12
P37268	squalene synthase [OS=Homo sapiens]	10	184.85	0.316	5.49449e-12
P42224-1	Signal transducer and activator of transcription 1-alpha/beta [OS=Homo sapiens]	41	1895.55	0.322	8.989e-10
Q53GL7	Poly [ADP-ribose] polymerase 10 [OS=Homo sapiens]	7	154.38	0.324	1.35412e-07
Q9UI12-1	V-type proton ATPase subunit H [OS=Homo sapiens]	4	50.13	0.325	1.58968e-07
O95466	formin-like protein 1 [OS=Homo sapiens]	6	111.72	0.327	3.66034e-08
Q15007	Pre-mRNA-splicing regulator WTAP [OS=Homo sapiens]	2	75.86	0.329	1.50736e-08
Q8TDB6-1	E3 ubiquitin-protein ligase DTX3L [OS=Homo sapiens]	2	85.34	0.33	6.00874e-10
O60830-1	Mitochondrial import inner membrane translocase subunit Tim17-B [OS=Homo sapiens]	2	34.67	0.335	5.62461e-12
Q460N5-1	Isoform 1 of Poly [ADP-ribose] polymerase 14 [OS=Homo sapiens]	3	52.68	0.338	4.69403e-08
Q13287	N-myc-interactor [OS=Homo sapiens]	4	21.64	0.338	2.43679e-12
P22626-2	Isoform A2 of Heterogeneous nuclear ribonucleoproteins A2/B1 [OS=Homo sapiens]	1	2580.04	0.345	0.0345543
Q96IU4	Protein ABHD14B [OS=Homo sapiens]	6	292.95	0.349	2.72856e-12
Q9GZZ9-1	Ubiquitin-like modifier-activating enzyme 5 [OS=Homo sapiens]	7	142.06	0.357	1.14237e-10
Q08209-5	Isoform 5 of Serine/threonine-protein phosphatase 2B catalytic subunit alpha isoform [OS=Homo sapiens]	6	30.59	0.36	7.67591e-10
P29350-1	tyrosine-protein phosphatase non-receptor type 6 [OS=Homo sapiens]	25	1351.34	0.37	2.4213e-12
Q9BY42	protein RTF2 homolog [OS=Homo sapiens]	3	31.04	0.376	2.39769e-06
O60573	eukaryotic translation initiation factor 4E type 2 [OS=Homo sapiens]	2	47.3	0.377	2.56751e-07
P21266	glutathione S-transferase Mu 3 [OS=Homo sapiens]	4	103.95	0.38	6.20733e-07
P36915-1	Guanine nucleotide-binding protein-like 1 [OS=Homo sapiens]	2	10.59	0.382	7.86536e-05
P19525	interferon-induced, double-stranded RNA-activated protein kinase [OS=Homo sapiens]	23	782.41	0.385	1.14992e-11
Q6I9Y2	THO complex subunit 7 homolog [OS=Homo sapiens]	3	17.17	0.387	8.40912e-11
Q5EBM0-1	UMP-CMP kinase 2, mitochondrial [OS=Homo sapiens]	7	290.24	0.39	3.84322e-07
Q9Y2V2	Calcium-regulated heat-stable protein 1 [OS=Homo sapiens]	4	55.54	0.393	3.53404e-06
Q9BQG0	Myb-binding protein 1A [OS=Homo sapiens]	11	98.1	0.398	9.95907e-08
Q9HAV0	Guanine nucleotide-binding protein subunit beta-4 [OS=Homo sapiens]	4	404.18	0.405	0.00325195
Q01581	hydroxymethylglutaryl-CoA synthase, cytoplasmic [OS=Homo sapiens]	6	451.55	0.405	5.11754e-12
Q5QJE6	Deoxynucleotidyltransferase terminal-interacting protein 2 [OS=Homo sapiens]	4	13.19	0.409	8.87385e-07
P10586-1	Receptor-type tyrosine-protein phosphatase F [OS=Homo sapiens]	2	44.15	0.41	2.47258e-05
P80217	interferon-induced 35 kDa protein [OS=Homo sapiens]	8	466.01	0.41	9.96019e-11
P61086	Ubiquitin-conjugating enzyme E2 K [OS=Homo sapiens]	4	90.99	0.415	2.92785e-10
Q13547	histone deacetylase 1 [OS=Homo sapiens]	6	636.16	0.418	6.69585e-05
Q8TBX8-1	Phosphatidylinositol 5-phosphate 4-kinase type-2 gamma [OS=Homo sapiens]	2	39.17	0.42	1.96484e-05
Q9UL15-1	BAG family molecular chaperone regulator 5 [OS=Homo sapiens]	2	13.44	0.422	5.21151e-07
P49327	Fatty acid synthase [OS=Homo sapiens]	129	8648.81	0.424	2.4213e-12
Q9Y6K5	2'-5'-oligoadenylate synthase 3 [OS=Homo sapiens]	10	216.06	0.427	1.03589e-09
Q92820	Gamma-glutamyl hydrolase [OS=Homo sapiens]	3	123.77	0.432	0.000285981
Q9UI10-1	translation initiation factor eIF-2B subunit delta [OS=Homo sapiens]	2	22.44	0.433	2.04412e-06
Q6ZUJ8	Phosphoinositide 3-kinase adapter protein 1 [OS=Homo sapiens]	5	77.56	0.434	6.73125e-12
Q8N3U4-1	Cohesin subunit SA-2 [OS=Homo sapiens]	5	37.82	0.436	8.34636e-06
Q9Y3C6	Peptidyl-prolyl cis-trans isomerase-like 1 [OS=Homo sapiens]	3	238.48	0.44	9.0889e-07
Q9NQP4	Prefoldin subunit 4 [OS=Homo sapiens]	4	55.75	0.443	3.77373e-08
Q5JVF3	PCI domain-containing protein 2 [OS=Homo sapiens]	3	66.4	0.452	0.000761523
Q13616	Cullin-1 [OS=Homo sapiens]	10	275.54	0.458	5.89992e-06
Q01658	Protein Dr1 [OS=Homo sapiens]	2	70.49	0.464	2.75325e-05
O15121	Sphingolipid delta(4)-desaturase DES1 [OS=Homo sapiens]	2	16.99	0.464	2.19101e-06
P0DJJ0	SLIT-ROBO Rho GTPase-activating protein 2C [OS=Homo sapiens]	4	102.12	0.467	1.80651e-06
Q8TDW0	volume-regulated anion channel subunit LRRC8C [OS=Homo sapiens]	5	77.22	0.468	1.74017e-09
P48059-2	Isoform 2 of LIM and senescent cell antigen-like-containing domain protein 1 [OS=Homo sapiens]	3	81.88	0.478	2.4911e-10
P51991-2	Isoform 2 of Heterogeneous nuclear ribonucleoprotein A3 [OS=Homo sapiens]	2	2155.48	0.482	5.6517e-07
P55265-1	Double-stranded RNA-specific adenosine deaminase [OS=Homo sapiens]	4	1189.68	0.485	2.50264e-07
P30273	High affinity immunoglobulin epsilon receptor subunit gamma [OS=Homo sapiens]	6	129.3	0.486	1.24445e-07
P15498-1	Proto-oncogene vav [OS=Homo sapiens]	8	55.8	0.489	2.5859e-05
Q15042-1	Rab3 GTPase-activating protein catalytic subunit [OS=Homo sapiens]	5	203.21	0.49	2.94137e-05
Q03518	Antigen peptide transporter 1 [OS=Homo sapiens]	12	488.25	0.498	1.05148e-09
P28838-2	Isoform 2 of Cytosol aminopeptidase [OS=Homo sapiens]	33	2199.43	0.498	2.43679e-12
Q7KZ85	transcription elongation factor spt6 [OS=Homo sapiens]	4	32.46	0.502	1.67433e-05
Q13523	Serine/threonine-protein kinase PRP4 homolog [OS=Homo sapiens]	5	82.24	0.503	1.42785e-06
Q8WX92	Negative elongation factor B [OS=Homo sapiens]	2	44.56	0.508	0.000162592
O60488-1	Long-chain-fatty-acid--CoA ligase 4 [OS=Homo sapiens]	20	658.61	0.509	2.85991e-10
Q9NVA2-1	Septin-11 [OS=Homo sapiens]	8	267.68	0.51	5.08636e-12
Q9UJS0	Calcium-binding mitochondrial carrier protein Aralar2 [OS=Homo sapiens]	1	110.96	0.512	0.000213822
Q9UNL2	Translocon-associated protein subunit gamma [OS=Homo sapiens]	2	89.03	0.512	4.15472e-08
Q9UIG0	Tyrosine-protein kinase BAZ1B [OS=Homo sapiens]	2	12.12	0.514	1.52317e-06
Q7Z5K2-1	Wings apart-like protein homolog [OS=Homo sapiens]	5	97.38	0.517	3.37204e-05
O15523	atp-dependent rna helicase ddx3y [OS=Homo sapiens]	3	1382.65	0.517	4.70528e-06
O14561	Acyl carrier protein, mitochondrial [OS=Homo sapiens]	2	24.3	0.521	0.000338745
O75475-1	PC4 and SFRS1-interacting protein [OS=Homo sapiens]	9	652.43	0.521	1.80972e-10
Q9P015	39S ribosomal protein L15, mitochondrial [OS=Homo sapiens]	5	109.61	0.522	1.00123e-05
Q07866-1	Kinesin light chain 1 [OS=Homo sapiens]	4	22.35	0.523	6.40595e-08
O95232-1	Luc7-like protein 3 [OS=Homo sapiens]	9	252.03	0.524	5.86594e-07
Q8WVM7	Cohesin subunit SA-1 [OS=Homo sapiens]	2	13.32	0.525	0.0100985
A1L0T0	Acetolactate synthase-like protein [OS=Homo sapiens]	7	363.58	0.527	9.56972e-06
O00151	PDZ and LIM domain protein 1 [OS=Homo sapiens]	13	586.4	0.53	1.44998e-09
Q5T1M5	FK506-binding protein 15 [OS=Homo sapiens]	2	97.29	0.533	1.26752e-05
Q96PK6-1	RNA-binding protein 14 [OS=Homo sapiens]	17	503.25	0.533	2.4213e-12
Q15269	Periodic tryptophan protein 2 homolog [OS=Homo sapiens]	3	72.8	0.537	1.03305e-05
Q9HBI0-1	Gamma-parvin [OS=Homo sapiens]	2	119.39	0.542	0.0072657
Q9H1E3	Nuclear ubiquitous casein and cyclin-dependent kinase substrate 1 [OS=Homo sapiens]	5	143.13	0.542	3.42649e-07
P42785-1	lysosomal Pro-X carboxypeptidase [OS=Homo sapiens]	1	12.7	0.545	0.0178115
Q9Y2T2	ap-3 complex subunit mu-1 [OS=Homo sapiens]	2	11.16	0.545	0.00771198
P35520-1	Cystathionine beta-synthase [OS=Homo sapiens]	10	203.29	0.546	3.52264e-08
P33897	ATP-binding cassette sub-family D member 1 [OS=Homo sapiens]	2	52.76	0.547	1.41432e-05
P20839	Inosine-5'-monophosphate dehydrogenase 1 [OS=Homo sapiens]	3	64.55	0.551	8.12336e-05
Q29RF7-1	Sister chromatid cohesion protein PDS5 homolog A [OS=Homo sapiens]	7	169.53	0.551	3.41299e-05
Q9BUK6	Protein misato homolog 1 [OS=Homo sapiens]	3	22.28	0.552	0.00062439
Q16134	Electron transfer flavoprotein-ubiquinone oxidoreductase, mitochondrial [OS=Homo sapiens]	1	42.04	0.553	0.00560244
Q9Y240	C-type lectin domain family 11 member A [OS=Homo sapiens]	8	132.1	0.556	2.56559e-12
Q9NVG8	TBC1 domain family member 13 [OS=Homo sapiens]	3	45.95	0.557	5.01452e-06
Q9UL46	proteasome activator complex subunit 2 [OS=Homo sapiens]	19	1984.33	0.558	2.78857e-07
Q96BZ4	Phospholipase D4 [OS=Homo sapiens]	4	102.88	0.558	6.15715e-08
O43660-1	Pleiotropic regulator 1 [OS=Homo sapiens]	3	56.21	0.56	5.95031e-06
Q9BTX1	Nucleoporin Ndc1 [OS=Homo sapiens]	4	77.1	0.56	8.19694e-07
Q8NFH4	Nucleoporin Nup37 [OS=Homo sapiens]	4	99.26	0.561	6.99639e-05
Q9NQT4	Exosome complex component RRP46 [OS=Homo sapiens]	4	194.67	0.561	4.75271e-07
P25774-1	cathepsin S [OS=Homo sapiens]	7	226.92	0.561	1.94186e-11
Q9BRT6	Protein LLP homolog [OS=Homo sapiens]	3	336.09	0.562	0.000913619
P51610-1	Host cell factor 1 [OS=Homo sapiens]	23	418.99	0.563	4.6249e-07
Q8WY22	BRI3-binding protein [OS=Homo sapiens]	2	82.6	0.569	0.02411
Q9H4A6	Golgi phosphoprotein 3 [OS=Homo sapiens]	5	297.34	0.571	5.21151e-07
P51114-1	Fragile X mental retardation syndrome-related protein 1 [OS=Homo sapiens]	6	323.03	0.571	2.36288e-07
P35244	Replication protein A 14 kDa subunit [OS=Homo sapiens]	5	216.9	0.573	0.0198108
Q15006	ER membrane protein complex subunit 2 [OS=Homo sapiens]	3	45.88	0.575	3.07855e-05
P54920	alpha-soluble nsf attachment protein [OS=Homo sapiens]	16	784.32	0.575	4.50911e-09
Q9H9B4	Sideroflexin-1 [OS=Homo sapiens]	9	565.14	0.576	1.32678e-10
P61964	WD repeat-containing protein 5 [OS=Homo sapiens]	4	48.4	0.577	0.00135865
Q86U38	Nucleolar protein 9 [OS=Homo sapiens]	2	119.06	0.577	1.63164e-05
Q92614-1	Unconventional myosin-XVIIIa [OS=Homo sapiens]	15	337.41	0.577	8.51851e-09
Q9NX58	Cell growth-regulating nucleolar protein [OS=Homo sapiens]	2	47.12	0.578	0.00059144
O00422	Histone deacetylase complex subunit SAP18 [OS=Homo sapiens]	6	205.09	0.578	2.63809e-08
Q969Z0-1	Protein TBRG4 [OS=Homo sapiens]	5	78.29	0.579	4.43758e-05
Q9NZT2-1	opioid growth factor receptor [OS=Homo sapiens]	6	59.24	0.58	0.000129644
Q8NBQ5	Estradiol 17-beta-dehydrogenase 11 [OS=Homo sapiens]	9	246.97	0.58	7.84726e-06
Q6NVY1	3-hydroxyisobutyryl-CoA hydrolase, mitochondrial [OS=Homo sapiens]	3	25.35	0.582	0.0018004
Q92522	Histone H1x [OS=Homo sapiens]	6	149.86	0.582	4.09858e-09
P43490	nicotinamide phosphoribosyltransferase [OS=Homo sapiens]	6	303.1	0.584	0.000982668
Q03519-1	antigen peptide transporter 2 [OS=Homo sapiens]	13	531.18	0.585	1.53577e-07
Q12768	WASH complex subunit 5 [OS=Homo sapiens]	2	54.14	0.586	0.000216656
O15061-1	Synemin [OS=Homo sapiens]	1	35.92	0.587	5.95294e-06
P08243-1	Asparagine synthetase [glutamine-hydrolyzing] [OS=Homo sapiens]	11	425.21	0.589	0.000289056
Q02880	DNA topoisomerase 2-beta [OS=Homo sapiens]	7	270.07	0.591	4.39229e-06
P46087	Probable 28S rRNA (cytosine(4447)-C(5))-methyltransferase [OS=Homo sapiens]	3	14.46	0.595	0.000218434
O43395	U4/U6 small nuclear ribonucleoprotein Prp3 [OS=Homo sapiens]	8	168.77	0.596	1.23355e-08
Q9H074	Polyadenylate-binding protein-interacting protein 1 [OS=Homo sapiens]	3	10.59	0.598	0.00150866
Q00688	peptidyl-prolyl cis-trans isomerase FKBP3 [OS=Homo sapiens]	9	176.21	0.598	1.7831e-05
P13995	Bifunctional methylenetetrahydrofolate dehydrogenase/cyclohydrolase, mitochondrial [OS=Homo sapiens]	6	100.7	0.598	1.16638e-06
Q9Y5P4-1	Collagen type IV alpha-3-binding protein [OS=Homo sapiens]	2	74.59	0.599	0.000169219
Q15121	Astrocytic phosphoprotein PEA-15 [OS=Homo sapiens]	2	108.03	0.599	3.36574e-06
Q96KP4	cytosolic non-specific dipeptidase [OS=Homo sapiens]	10	212.23	0.6	1.29562e-09
Q86TB9	Protein PAT1 homolog 1 [OS=Homo sapiens]	3	245.28	0.601	0.00162031
P21283	V-type proton ATPase subunit C 1 [OS=Homo sapiens]	4	38.14	0.601	1.00515e-10
Q6DD88	Atlastin-3 [OS=Homo sapiens]	7	58.17	0.603	0.000284735
Q9UBW8	COP9 signalosome complex subunit 7a [OS=Homo sapiens]	2	228.94	0.608	0.00192751
P19474	E3 ubiquitin-protein ligase TRIM21 [OS=Homo sapiens]	4	25.55	0.609	0.000872489
Q9HB58	SP110 nuclear body protein [OS=Homo sapiens]	3	16.85	0.61	0.0240904
Q9NZL9	Methionine adenosyltransferase 2 subunit beta [OS=Homo sapiens]	5	218.6	0.613	5.05875e-06
P36222	Chitinase-3-like protein 1 [OS=Homo sapiens]	5	87.25	0.615	6.63271e-06
Q02556	Interferon regulatory factor 8 [OS=Homo sapiens]	6	321.86	0.616	1.95991e-07
P35269	General transcription factor iif subunit 1 [OS=Homo sapiens]	2	26.55	0.619	3.31628e-06
P28070	Proteasome subunit beta type-4 [OS=Homo sapiens]	6	643.89	0.621	7.56934e-08
P30484	HLA class I histocompatibility antigen, B-46 alpha chain [OS=Homo sapiens]	3	911.72	0.624	0.00037719
Q9H1A4	anaphase-promoting complex subunit 1 [OS=Homo sapiens]	3	58.69	0.626	0.0393526
Q8NC56-1	LEM domain-containing protein 2 [OS=Homo sapiens]	3	67.08	0.626	2.371e-08
P61769	Beta-2-microglobulin [OS=Homo sapiens]	7	179.48	0.628	2.98973e-07
P49770	Translation initiation factor eIF-2B subunit beta [OS=Homo sapiens]	5	107.9	0.629	0.000189927
Q16698	2,4-dienoyl-CoA reductase, mitochondrial [OS=Homo sapiens]	14	574.29	0.629	8.35563e-08
P07108	acyl-CoA-binding protein [OS=Homo sapiens]	8	611.33	0.631	2.09239e-09
Q9HCJ6	Synaptic vesicle membrane protein VAT-1 homolog-like [OS=Homo sapiens]	2	47.62	0.632	0.00653081
P40937-1	Replication factor C subunit 5 [OS=Homo sapiens]	2	29.31	0.632	0.00218482
P57737-3	Isoform 3 of Coronin-7 [OS=Homo sapiens]	18	787.93	0.633	2.77413e-09
Q92890-1	Isoform Long of Ubiquitin recognition factor in ER-associated degradation protein 1 [OS=Homo sapiens]	3	111.9	0.634	0.00650575
Q9UNX4	WD repeat-containing protein 3 [OS=Homo sapiens]	2	102.49	0.634	0.000586142
Q9BXP5	serrate RNA effector molecule homolog [OS=Homo sapiens]	15	314.57	0.635	1.20828e-08
O43747-1	AP-1 complex subunit gamma-1 [OS=Homo sapiens]	6	90.46	0.636	0.00212021
Q96EE3	nucleoporin Seh1 [OS=Homo sapiens]	4	49.41	0.637	1.99588e-05
Q8TF05	Serine/threonine-protein phosphatase 4 regulatory subunit 1 [OS=Homo sapiens]	2	36.26	0.639	0.0472686
Q16186	Proteasomal ubiquitin receptor ADRM1 [OS=Homo sapiens]	7	213.56	0.643	5.08837e-05
O60763-1	General vesicular transport factor p115 [OS=Homo sapiens]	12	345.93	0.643	7.98032e-09
Q9GZR7	ATP-dependent RNA helicase DDX24 [OS=Homo sapiens]	5	24.18	0.647	0.000662746
Q16740	ATP-dependent Clp protease proteolytic subunit, mitochondrial [OS=Homo sapiens]	4	191.93	0.647	4.07456e-06
Q96KG9	N-terminal kinase-like protein [OS=Homo sapiens]	4	114.69	0.649	6.12375e-06
O94973	AP-2 complex subunit alpha-2 [OS=Homo sapiens]	8	712.34	0.65	0.00133073
O95573	long-chain-fatty-acid--CoA ligase 3 [OS=Homo sapiens]	15	913.67	0.65	7.47079e-08
Q9NRW7	Vacuolar protein sorting-associated protein 45 [OS=Homo sapiens]	2	19.75	0.654	0.00962147
O75937	DnaJ homolog subfamily C member 8 [OS=Homo sapiens]	6	69.33	0.654	0.000228745
P26358-1	DNA (cytosine-5)-methyltransferase 1 [OS=Homo sapiens]	18	263.51	0.655	3.85126e-07
Q9BT09	Protein canopy homolog 3 [OS=Homo sapiens]	7	364.84	0.655	6.43247e-09
P49721	proteasome subunit beta type-2 [OS=Homo sapiens]	10	453.86	0.655	1.188e-10
Q15427	Splicing factor 3b subunit 4 [OS=Homo sapiens]	3	95.39	0.656	9.99238e-06
Q14258	E3 ubiquitin/ISG15 ligase TRIM25 [OS=Homo sapiens]	24	1079.78	0.657	3.60848e-09
Q9NV88-1	integrator complex subunit 9 [OS=Homo sapiens]	4	234.72	0.661	0.00245635
Q6GMV3	Putative peptidyl-tRNA hydrolase PTRHD1 [OS=Homo sapiens]	3	59.33	0.661	0.000727954
O95865	N(G),N(G)-dimethylarginine dimethylaminohydrolase 2 [OS=Homo sapiens]	6	193.92	0.661	2.4316e-06
Q15021	condensin complex subunit 1 [OS=Homo sapiens]	9	107.96	0.662	1.70711e-07
P52298-1	Nuclear cap-binding protein subunit 2 [OS=Homo sapiens]	3	10.62	0.663	4.56836e-06
O76094	Signal recognition particle subunit SRP72 [OS=Homo sapiens]	11	348.27	0.663	3.04581e-08
O60216	Double-strand-break repair protein rad21 homolog [OS=Homo sapiens]	4	32.79	0.665	3.3708e-05
Q9Y617-1	phosphoserine aminotransferase [OS=Homo sapiens]	21	1040.2	0.665	8.32198e-06
Q86UX7	Fermitin family homolog 3 [OS=Homo sapiens]	19	1049.24	0.665	6.70705e-07
Q13492-1	Phosphatidylinositol-binding clathrin assembly protein [OS=Homo sapiens]	6	236.03	0.667	6.9935e-06
Q5RKV6	Exosome complex component MTR3 [OS=Homo sapiens]	3	23.98	0.668	0.00971397
O43617-1	Trafficking protein particle complex subunit 3 [OS=Homo sapiens]	3	54.13	0.668	1.99961e-05
Q9Y6G9	Cytoplasmic dynein 1 light intermediate chain 1 [OS=Homo sapiens]	6	376.86	0.669	5.13857e-05
Q9NPA8-2	Isoform 2 of Transcription and mRNA export factor ENY2 [OS=Homo sapiens]	3	90.45	0.669	9.77491e-06
Q9UER7-1	Death domain-associated protein 6 [OS=Homo sapiens]	2	18.72	0.671	3.00104e-05
O14746	Telomerase reverse transcriptase [OS=Homo sapiens]	1	19.51	0.672	0.0118327
Q13409-1	cytoplasmic dynein 1 intermediate chain 2 [OS=Homo sapiens]	4	66.01	0.672	0.00168584
Q9H0A0	RNA cytidine acetyltransferase [OS=Homo sapiens]	12	312.54	0.674	7.95314e-07
Q99829	Copine-1 [OS=Homo sapiens]	12	425.9	0.674	1.12429e-10
Q9H4A4	aminopeptidase B [OS=Homo sapiens]	13	446.47	0.676	1.87128e-11
Q8IUE6	Histone H2A type 2-B [OS=Homo sapiens]	1	1290.69	0.677	0.000324454
Q86VP6-1	cullin-associated nedd8-dissociated protein 1 [OS=Homo sapiens]	20	1047	0.677	7.57374e-07
Q13617-1	Cullin-2 [OS=Homo sapiens]	5	32.07	0.678	0.0226962
O75340	programmed cell death protein 6 [OS=Homo sapiens]	5	152.67	0.678	0.0168992
O43847-1	Nardilysin [OS=Homo sapiens]	6	228.88	0.679	7.95314e-07
Q14683	structural maintenance of chromosomes protein 1a [OS=Homo sapiens]	25	425.85	0.679	5.65589e-08
Q5TBB1	ribonuclease h2 subunit b [OS=Homo sapiens]	5	78.37	0.68	1.8096e-05
Q9NQC3-2	Isoform 2 of Reticulon-4 [OS=Homo sapiens]	7	300.92	0.682	0.000887063
P48556	26S proteasome non-ATPase regulatory subunit 8 [OS=Homo sapiens]	8	338.77	0.682	0.000590065
P78347	General transcription factor II-I [OS=Homo sapiens]	11	306.23	0.682	4.09982e-06
Q969T9	WW domain-binding protein 2 [OS=Homo sapiens]	2	172.7	0.684	0.00196185
Q9UIA9	exportin-7 [OS=Homo sapiens]	9	372.05	0.684	1.90007e-06
P30480	HLA class I histocompatibility antigen, B-42 alpha chain [OS=Homo sapiens]	1	737.94	0.685	0.0202953
Q13428-1	Treacle protein [OS=Homo sapiens]	3	12.06	0.686	0.000363256
P14927	Cytochrome b-c1 complex subunit 7 [OS=Homo sapiens]	3	107.5	0.688	8.1817e-06
Q16851-2	Isoform 2 of UTP--glucose-1-phosphate uridylyltransferase [OS=Homo sapiens]	16	693.16	0.688	4.62071e-09
P50583	Bis(5'-nucleosyl)-tetraphosphatase [asymmetrical] [OS=Homo sapiens]	3	68.7	0.689	0.000920217
O95816	BAG family molecular chaperone regulator 2 [OS=Homo sapiens]	9	273.09	0.689	0.000779244
Q06265-1	Exosome complex component RRP45 [OS=Homo sapiens]	3	45.02	0.689	3.71939e-08
P55809	Succinyl-CoA:3-ketoacid coenzyme A transferase 1, mitochondrial [OS=Homo sapiens]	9	546.83	0.69	5.01059e-09
Q9UQE7	Structural maintenance of chromosomes protein 3 [OS=Homo sapiens]	24	444.14	0.69	3.69362e-09
Q9Y6B6	GTP-binding protein SAR1b [OS=Homo sapiens]	3	155.42	0.691	0.00196883
Q9UHD8-1	Septin-9 [OS=Homo sapiens]	9	235.3	0.691	0.000401845
Q9NYF8-1	Bcl-2-associated transcription factor 1 [OS=Homo sapiens]	13	205.29	0.691	5.84985e-06
Q7Z4H8	KDEL motif-containing protein 2 [OS=Homo sapiens]	2	40.2	0.692	0.0195576
P55265-2	Isoform 2 of Double-stranded RNA-specific adenosine deaminase [OS=Homo sapiens]	1	1119.63	0.693	0.0155151
Q9GZY6	Linker for activation of T-cells family member 2 [OS=Homo sapiens]	5	120.06	0.693	2.43156e-05
A0FGR8-1	Extended synaptotagmin-2 [OS=Homo sapiens]	13	202.1	0.694	4.93058e-06
P48449-1	lanosterol synthase [OS=Homo sapiens]	5	56.68	0.695	0.000138074
Q8NF91	Nesprin-1 [OS=Homo sapiens]	2	24.01	0.696	0.000466895
P50995	annexin A11 [OS=Homo sapiens]	15	455.92	0.696	5.76013e-10
O75306-1	NADH dehydrogenase [ubiquinone] iron-sulfur protein 2, mitochondrial [OS=Homo sapiens]	5	47.38	0.697	0.00391196
Q6PJG6-1	BRCA1-associated ATM activator 1 [OS=Homo sapiens]	2	75.71	0.698	0.0145572
O15162	phospholipid scramblase 1 [OS=Homo sapiens]	1	10.29	0.7	0.0299319
P08240-1	signal recognition particle receptor subunit alpha [OS=Homo sapiens]	14	684.5	0.7	3.76682e-06
Q6UB35-1	Monofunctional C1-tetrahydrofolate synthase, mitochondrial [OS=Homo sapiens]	10	133.48	0.702	6.78146e-06
Q8TD19	Serine/threonine-protein kinase Nek9 [OS=Homo sapiens]	3	92.41	0.704	0.000520284
P47985	cytochrome b-c1 complex subunit Rieske, mitochondrial [OS=Homo sapiens]	2	700.84	0.705	0.0104896
O43237	Cytoplasmic dynein 1 light intermediate chain 2 [OS=Homo sapiens]	4	195.01	0.706	0.000298839
O00483	Cytochrome c oxidase subunit NDUFA4 [OS=Homo sapiens]	2	63.51	0.708	0.00908798
Q7L0Y3	Mitochondrial ribonuclease P protein 1 [OS=Homo sapiens]	3	58.65	0.708	0.000811466
Q9BY43	Charged multivesicular body protein 4a [OS=Homo sapiens]	2	59.25	0.709	0.000154598
Q8IX12	Cell division cycle and apoptosis regulator protein 1 [OS=Homo sapiens]	7	75.13	0.71	2.09535e-05
P19971	thymidine phosphorylase [OS=Homo sapiens]	12	919.85	0.711	6.94039e-05
P07305	Histone H1.0 [OS=Homo sapiens]	8	366.79	0.713	0.000973656
Q9BT78	COP9 signalosome complex subunit 4 [OS=Homo sapiens]	9	354.22	0.713	1.80651e-06
O14929	histone acetyltransferase type B catalytic subunit [OS=Homo sapiens]	5	256.43	0.715	0.00168449
P49588	Alanine--tRNA ligase, cytoplasmic [OS=Homo sapiens]	58	2376.3	0.715	2.71781e-05
P10253	lysosomal alpha-glucosidase [OS=Homo sapiens]	5	131.82	0.717	0.0016857
P55884	Eukaryotic translation initiation factor 3 subunit B [OS=Homo sapiens]	20	713.86	0.717	2.92343e-05
Q9UNH7-1	Sorting nexin-6 [OS=Homo sapiens]	10	299.55	0.717	1.76119e-06
P55081	microfibrillar-associated protein 1 [OS=Homo sapiens]	3	34.03	0.718	0.0184082
Q6DKI1	60S ribosomal protein L7-like 1 [OS=Homo sapiens]	3	20.94	0.718	0.011967
P32519-1	ETS-related transcription factor Elf-1 [OS=Homo sapiens]	4	11.85	0.718	0.0019416
Q13557	Calcium/calmodulin-dependent protein kinase type II subunit delta [OS=Homo sapiens]	5	228.58	0.718	1.15374e-05
Q96KB5	Lymphokine-activated killer T-cell-originated protein kinase [OS=Homo sapiens]	7	126.62	0.719	0.000119196
Q13043-1	serine/threonine-protein kinase 4 [OS=Homo sapiens]	2	55.97	0.72	0.0128087
Q96RS6	NudC domain-containing protein 1 [OS=Homo sapiens]	5	133.66	0.72	3.90182e-06
Q9Y2X3	Nucleolar protein 58 [OS=Homo sapiens]	13	558.79	0.72	3.92431e-07
P30566	adenylosuccinate lyase [OS=Homo sapiens]	17	529.84	0.722	3.00104e-05
Q96PU8	protein quaking [OS=Homo sapiens]	5	74.96	0.723	9.21694e-06
P01892	HLA class I histocompatibility antigen, A-2 alpha chain [OS=Homo sapiens]	13	1538.96	0.724	2.48723e-07
Q14696	LRP chaperone MESD [OS=Homo sapiens]	4	161.13	0.725	0.0297628
Q8WXI9	Transcriptional repressor p66-beta [OS=Homo sapiens]	1	21.13	0.725	0.00124511
O14744	Protein arginine N-methyltransferase 5 [OS=Homo sapiens]	8	217.74	0.725	1.64378e-06
P18615	Negative elongation factor E [OS=Homo sapiens]	4	14.47	0.726	0.00761719
Q9BWM7	Sideroflexin-3 [OS=Homo sapiens]	13	845.23	0.726	7.83008e-06
Q99873	protein arginine N-methyltransferase 1 [OS=Homo sapiens]	11	554.35	0.728	0.00593855
P62312	U6 snRNA-associated Sm-like protein LSm6 [OS=Homo sapiens]	7	111.11	0.728	0.000444906
P82979	SAP domain-containing ribonucleoprotein [OS=Homo sapiens]	11	386.64	0.728	0.000204402
Q9BPW8	Protein NipSnap homolog 1 [OS=Homo sapiens]	4	244.22	0.729	0.000679749
Q15019	septin-2 [OS=Homo sapiens]	14	868.64	0.729	1.49322e-08
O75915	PRA1 family protein 3 [OS=Homo sapiens]	3	283.3	0.73	0.00420232
P29590	Protein PML [OS=Homo sapiens]	14	179.02	0.73	1.08995e-06
Q13907	Isopentenyl-diphosphate Delta-isomerase 1 [OS=Homo sapiens]	9	299.79	0.731	6.661e-07
O75152	Zinc finger CCCH domain-containing protein 11A [OS=Homo sapiens]	3	18.33	0.733	0.000224864
Q9UKY7	Protein CDV3 homolog [OS=Homo sapiens]	6	306.99	0.733	2.45213e-06
Q6NXE6-1	Armadillo repeat-containing protein 6 [OS=Homo sapiens]	4	146.61	0.734	0.0382021
P47813	Eukaryotic translation initiation factor 1A, X-chromosomal [OS=Homo sapiens]	4	212.21	0.736	0.00274307
P12081	Histidine--tRNA ligase, cytoplasmic [OS=Homo sapiens]	17	584.89	0.736	1.19303e-06
Q9H2G2-1	STE20-like serine/threonine-protein kinase [OS=Homo sapiens]	4	20.29	0.737	0.00771198
Q71UI9-1	Histone H2A.V [OS=Homo sapiens]	5	1175.1	0.738	0.000495462
Q92889	DNA repair endonuclease XPF [OS=Homo sapiens]	2	16.59	0.739	0.00511145
Q9H7D7	WD repeat-containing protein 26 [OS=Homo sapiens]	3	73.28	0.739	0.00363475
P07602-1	Prosaposin [OS=Homo sapiens]	8	298.74	0.742	0.00208567
Q9Y262	eukaryotic translation initiation factor 3 subunit L [OS=Homo sapiens]	17	838.74	0.742	5.36029e-06
Q8TAQ2	SWI/SNF complex subunit SMARCC2 [OS=Homo sapiens]	7	337.3	0.743	0.000203169
O15347	High mobility group protein B3 [OS=Homo sapiens]	11	580.75	0.743	4.38782e-10
Q9UKX7	Nuclear pore complex protein Nup50 [OS=Homo sapiens]	5	84.45	0.744	0.000920217
Q13895	Bystin [OS=Homo sapiens]	3	59.81	0.744	0.000338745
Q14980-1	nuclear mitotic apparatus protein 1 [OS=Homo sapiens]	30	606.06	0.744	3.51657e-05
Q06323-1	Proteasome activator complex subunit 1 [OS=Homo sapiens]	18	1124.03	0.749	3.29409e-05
P27816-1	Microtubule-associated protein 4 [OS=Homo sapiens]	8	326.97	0.749	8.64309e-06
Q04323-1	UBX domain-containing protein 1 [OS=Homo sapiens]	4	85.49	0.75	0.0310246
P11908	ribose-phosphate pyrophosphokinase 2 [OS=Homo sapiens]	3	691.07	0.751	0.00868241
Q6P5R6	60S ribosomal protein L22-like 1 [OS=Homo sapiens]	3	134.23	0.753	0.00260903
Q9Y383	Putative RNA-binding protein Luc7-like 2 [OS=Homo sapiens]	12	527.29	0.755	2.59831e-07
P15121	aldose reductase [OS=Homo sapiens]	10	256.98	0.756	2.42973e-06
P09525	annexin A4 [OS=Homo sapiens]	21	1578.3	0.756	1.33676e-07
Q9NUU7	ATP-dependent RNA helicase DDX19A [OS=Homo sapiens]	4	313.76	0.757	0.0176525
Q9NX63	MICOS complex subunit MIC19 [OS=Homo sapiens]	10	329.54	0.758	4.39229e-06
Q96PU4-1	E3 ubiquitin-protein ligase UHRF2 [OS=Homo sapiens]	5	30.2	0.759	0.00076992
P62805	histone H4 [OS=Homo sapiens]	22	2878.2	0.759	5.02383e-06
O43143	Pre-mRNA-splicing factor ATP-dependent RNA helicase DHX15 [OS=Homo sapiens]	20	933.9	0.759	2.71451e-07
O75367-1	Core histone macro-H2A.1 [OS=Homo sapiens]	13	1098.38	0.76	6.45574e-09
P40763	Signal transducer and activator of transcription 3 [OS=Homo sapiens]	10	396.51	0.761	0.0025778
Q969E4	transcription elongation factor A protein-like 3 [OS=Homo sapiens]	3	13.65	0.762	0.00771198
Q7L2H7	Eukaryotic translation initiation factor 3 subunit M [OS=Homo sapiens]	9	484.45	0.763	0.0204762
P30533	alpha-2-macroglobulin receptor-associated protein [OS=Homo sapiens]	4	29.43	0.763	0.0135223
Q06587	E3 ubiquitin-protein ligase RING1 [OS=Homo sapiens]	4	13.39	0.763	0.00232659
P06865	Beta-hexosaminidase subunit alpha [OS=Homo sapiens]	5	31.47	0.763	0.000199388
Q9P107	GEM-interacting protein [OS=Homo sapiens]	3	57.55	0.764	0.0237016
P49790	Nuclear pore complex protein Nup153 [OS=Homo sapiens]	7	35.9	0.764	6.52607e-05
Q99733	Nucleosome assembly protein 1-like 4 [OS=Homo sapiens]	12	706.24	0.764	5.76696e-06
Q5SRE5	Nucleoporin NUP188 homolog [OS=Homo sapiens]	4	417.95	0.766	0.0125553
Q02543	60S ribosomal protein L18a [OS=Homo sapiens]	19	771.31	0.766	2.74619e-05
Q96CW1	AP-2 complex subunit mu [OS=Homo sapiens]	8	221.83	0.766	1.33965e-05
Q3SY69-1	Mitochondrial 10-formyltetrahydrofolate dehydrogenase [OS=Homo sapiens]	12	97.81	0.768	0.0467182
Q8IV08	Phospholipase D3 [OS=Homo sapiens]	3	71.64	0.768	0.0226962
Q9BZL1	ubiquitin-like protein 5 [OS=Homo sapiens]	3	123.44	0.769	0.00307572
O00178	GTP-binding protein 1 [OS=Homo sapiens]	5	207.43	0.77	0.0113932
P11216	Glycogen phosphorylase, brain form [OS=Homo sapiens]	9	469.08	0.77	0.00172966
P09669	Cytochrome c oxidase subunit 6C [OS=Homo sapiens]	6	125.93	0.772	0.000111289
P04179	Superoxide dismutase [Mn], mitochondrial [OS=Homo sapiens]	5	81.66	0.773	0.0103452
P53602	Diphosphomevalonate decarboxylase [OS=Homo sapiens]	2	13.31	0.774	0.0420269
P52306-1	Rap1 GTPase-GDP dissociation stimulator 1 [OS=Homo sapiens]	8	202.06	0.774	0.0314191
O15078-1	Centrosomal protein of 290 kDa [OS=Homo sapiens]	3	14.52	0.776	0.0127026
P16402	Histone H1.3 [OS=Homo sapiens]	4	1486.02	0.777	0.0345227
Q53GQ0	Very-long-chain 3-oxoacyl-CoA reductase [OS=Homo sapiens]	9	491.63	0.778	0.00754165
O14579-1	coatomer subunit epsilon [OS=Homo sapiens]	10	423.8	0.778	9.02262e-06
P00966	Argininosuccinate synthase [OS=Homo sapiens]	24	959.06	0.779	0.000196649
P60842	Eukaryotic initiation factor 4A-I [OS=Homo sapiens]	13	1789.3	0.779	1.07317e-05
Q9BR76	Coronin-1B [OS=Homo sapiens]	17	558.98	0.779	5.76191e-07
P28062-1	Proteasome subunit beta type-8 [OS=Homo sapiens]	14	567.33	0.78	0.00140972
Q9Y2W1	Thyroid hormone receptor-associated protein 3 [OS=Homo sapiens]	10	415.59	0.781	7.14075e-06
Q6P1J9	Parafibromin [OS=Homo sapiens]	4	180.85	0.782	0.0126657
Q13813	Spectrin alpha chain, non-erythrocytic 1 [OS=Homo sapiens]	14	428.38	0.782	0.00370904
Q92542-1	Nicastrin [OS=Homo sapiens]	3	115.65	0.783	0.0118327
Q9Y333	U6 snRNA-associated Sm-like protein LSm2 [OS=Homo sapiens]	4	232.15	0.783	2.45394e-05
P20701-3	Isoform 3 of Integrin alpha-L [OS=Homo sapiens]	1	252.77	0.784	0.0379507
Q9NVJ2	ADP-ribosylation factor-like protein 8B [OS=Homo sapiens]	8	307.2	0.784	0.0144345
Q16531	DNA damage-binding protein 1 [OS=Homo sapiens]	27	1030.69	0.784	1.19053e-06
P60903	Protein S100-A10 [OS=Homo sapiens]	5	259.3	0.785	0.0200602
Q16718	NADH dehydrogenase [ubiquinone] 1 alpha subcomplex subunit 5 [OS=Homo sapiens]	8	438.13	0.786	0.0129323
Q13564-1	NEDD8-activating enzyme E1 regulatory subunit [OS=Homo sapiens]	8	230.62	0.786	0.000121267
P11387	DNA topoisomerase 1 [OS=Homo sapiens]	20	270.16	0.787	0.000330777
P42167	Lamina-associated polypeptide 2, isoforms beta/gamma [OS=Homo sapiens]	6	1506.75	0.788	0.00144383
Q9Y295	developmentally-regulated GTP-binding protein 1 [OS=Homo sapiens]	10	225.27	0.788	9.65519e-05
P12236	ADP/ATP translocase 3 [OS=Homo sapiens]	13	1951.65	0.789	0.000107188
Q12906-1	Interleukin enhancer-binding factor 3 [OS=Homo sapiens]	36	1731.08	0.789	2.19187e-11
P05387	60S acidic ribosomal protein P2 [OS=Homo sapiens]	11	937.09	0.79	0.0531479
P52948-1	nuclear pore complex protein Nup98-Nup96 [OS=Homo sapiens]	8	129.69	0.792	0.0506991
P06730	Eukaryotic translation initiation factor 4E [OS=Homo sapiens]	7	316.69	0.792	0.00178163
Q8TDZ2	[F-actin]-monooxygenase MICAL1 [OS=Homo sapiens]	26	1110.12	0.793	5.0935e-07
P55036-1	26S proteasome non-ATPase regulatory subunit 4 [OS=Homo sapiens]	9	436.08	0.794	6.70669e-05
Q15020	Squamous cell carcinoma antigen recognized by T-cells 3 [OS=Homo sapiens]	12	278.74	0.795	5.27513e-09
Q8NF50-1	Dedicator of cytokinesis protein 8 [OS=Homo sapiens]	14	276.91	0.796	0.00854911
P30419	glycylpeptide N-tetradecanoyltransferase 1 [OS=Homo sapiens]	10	365.97	0.797	0.00407359
Q92608-1	Dedicator of cytokinesis protein 2 [OS=Homo sapiens]	11	158.76	0.798	0.0186784
P49189	4-trimethylaminobutyraldehyde dehydrogenase [OS=Homo sapiens]	14	446.97	0.8	1.93483e-07
O15533-1	Tapasin [OS=Homo sapiens]	7	227.31	0.801	0.0129323
Q99460	26S proteasome non-ATPase regulatory subunit 1 [OS=Homo sapiens]	17	732.53	0.803	0.00432542
Q15428	splicing factor 3a subunit 2 [OS=Homo sapiens]	10	269.07	0.804	9.33575e-05
O95777	U6 snRNA-associated Sm-like protein LSm8 [OS=Homo sapiens]	7	349	0.805	0.018246
Q16795	NADH dehydrogenase [ubiquinone] 1 alpha subcomplex subunit 9, mitochondrial [OS=Homo sapiens]	6	191.12	0.805	0.00399674
P35659-1	Protein DEK [OS=Homo sapiens]	11	268.94	0.806	0.000626627
P18077	60S ribosomal protein L35a [OS=Homo sapiens]	12	300.68	0.806	0.000420016
Q9Y5K6	CD2-associated protein [OS=Homo sapiens]	3	21.91	0.808	0.000344348
P39748	Flap endonuclease 1 [OS=Homo sapiens]	16	514.02	0.81	0.0108389
P20700	Lamin-B1 [OS=Homo sapiens]	55	3575.6	0.81	1.55752e-08
P23919	thymidylate kinase [OS=Homo sapiens]	11	235.15	0.813	7.53062e-05
P61201-1	COP9 signalosome complex subunit 2 [OS=Homo sapiens]	9	154.86	0.814	0.000277068
P07910-2	Isoform C1 of Heterogeneous nuclear ribonucleoproteins C1/C2 [OS=Homo sapiens]	24	1673.68	0.814	1.32527e-06
P10415-1	Apoptosis regulator Bcl-2 [OS=Homo sapiens]	2	112.41	0.815	0.0363364
Q9UBQ7	Glyoxylate reductase/hydroxypyruvate reductase [OS=Homo sapiens]	10	307.51	0.815	0.00563221
Q9NTJ3-1	Structural maintenance of chromosomes protein 4 [OS=Homo sapiens]	14	414.51	0.815	0.000532632
P08579	U2 small nuclear ribonucleoprotein B'' [OS=Homo sapiens]	6	103.46	0.816	0.00537943
Q08752	peptidyl-prolyl cis-trans isomerase D [OS=Homo sapiens]	11	347.64	0.816	0.000760812
Q15393-1	Splicing factor 3B subunit 3 [OS=Homo sapiens]	27	846.2	0.816	0.000628431
P06396-2	Isoform 2 of Gelsolin [OS=Homo sapiens]	43	2668.59	0.818	0.000324838
O14980	Exportin-1 [OS=Homo sapiens]	23	1300.39	0.819	0.0166665
P51858	hepatoma-derived growth factor [OS=Homo sapiens]	13	950.87	0.821	0.000444906
P26447	Protein S100-A4 [OS=Homo sapiens]	13	812.61	0.822	0.032226
Q99878	Histone H2A type 1-J [OS=Homo sapiens]	4	2742.79	0.823	0.0144345
Q9UKF6	Cleavage and polyadenylation specificity factor subunit 3 [OS=Homo sapiens]	7	50.3	0.823	0.00807324
Q96I24-1	Far upstream element-binding protein 3 [OS=Homo sapiens]	11	751.28	0.823	0.000420132
P14324-2	Isoform 2 of Farnesyl pyrophosphate synthase [OS=Homo sapiens]	13	967.61	0.823	5.94063e-05
P00568	Adenylate kinase isoenzyme 1 [OS=Homo sapiens]	9	380.07	0.824	0.00165312
Q96Q11-1	CCA tRNA nucleotidyltransferase 1, mitochondrial [OS=Homo sapiens]	2	203.55	0.825	0.0222899
Q08211	Atp-dependent rna helicase a [OS=Homo sapiens]	64	3998.91	0.825	3.4105e-06
P54577	Tyrosine--tRNA ligase, cytoplasmic [OS=Homo sapiens]	27	749.36	0.828	0.0191337
O15511-1	Actin-related protein 2/3 complex subunit 5 [OS=Homo sapiens]	10	345.76	0.828	0.00147241
P27708	CAD protein [OS=Homo sapiens]	25	831.84	0.829	4.27484e-06
Q9HAV4	exportin-5 [OS=Homo sapiens]	11	293.49	0.831	0.000681495
Q14289-1	Protein-tyrosine kinase 2-beta [OS=Homo sapiens]	12	329.58	0.831	0.000221861
Q96AE4	Far upstream element-binding protein 1 [OS=Homo sapiens]	22	1468.23	0.832	9.82232e-06
P33176	Kinesin-1 heavy chain [OS=Homo sapiens]	23	699.08	0.833	9.22465e-06
Q00839	Heterogeneous nuclear ribonucleoprotein U [OS=Homo sapiens]	59	4571.87	0.833	3.34569e-06
Q8NE71-1	ATP-binding cassette sub-family F member 1 [OS=Homo sapiens]	9	252.37	0.836	0.0251883
P63000-1	Ras-related C3 botulinum toxin substrate 1 [OS=Homo sapiens]	4	320.26	0.836	0.000260932
Q86W42	THO complex subunit 6 homolog [OS=Homo sapiens]	3	138.43	0.837	0.0398161
P62851	40S ribosomal protein S25 [OS=Homo sapiens]	12	453.89	0.837	0.0142042
Q16836-1	Hydroxyacyl-coenzyme A dehydrogenase, mitochondrial [OS=Homo sapiens]	14	437.62	0.837	0.00391196
Q8NBX0	saccharopine dehydrogenase-like oxidoreductase [OS=Homo sapiens]	5	249.94	0.839	0.0233882
P49458	Signal recognition particle 9 kDa protein [OS=Homo sapiens]	11	588.5	0.839	0.000211553
P16885	1-phosphatidylinositol 4,5-bisphosphate phosphodiesterase gamma-2 [OS=Homo sapiens]	17	366.1	0.84	0.0362796
Q9Y5X3	sorting nexin-5 [OS=Homo sapiens]	7	105.78	0.84	0.0128087
P09543-1	2',3'-cyclic-nucleotide 3'-phosphodiesterase [OS=Homo sapiens]	15	596.27	0.84	0.00477542
P42166	Lamina-associated polypeptide 2, isoform alpha [OS=Homo sapiens]	9	1133.68	0.84	0.000132223
Q96L92	Sorting nexin-27 [OS=Homo sapiens]	4	30.19	0.843	0.0290344
P28482	mitogen-activated protein kinase 1 [OS=Homo sapiens]	8	542.82	0.843	5.95693e-05
O95602	DNA-directed RNA polymerase I subunit RPA1 [OS=Homo sapiens]	5	75.22	0.845	0.0286199
O95319-1	CUGBP Elav-like family member 2 [OS=Homo sapiens]	7	178.26	0.845	0.00860378
P41227-1	N-alpha-acetyltransferase 10 [OS=Homo sapiens]	11	155.8	0.845	0.00763451
O75822	Eukaryotic translation initiation factor 3 subunit J [OS=Homo sapiens]	5	119.32	0.845	0.00139825
P06454-1	Prothymosin alpha [OS=Homo sapiens]	9	1398.63	0.847	0.00556804
P38159-1	RNA-binding motif protein, X chromosome [OS=Homo sapiens]	32	1298.67	0.847	0.000724107
P55786	puromycin-sensitive aminopeptidase [OS=Homo sapiens]	15	434.37	0.85	0.0247765
Q8TCS8	Polyribonucleotide nucleotidyltransferase 1, mitochondrial [OS=Homo sapiens]	13	254.83	0.85	1.65427e-05
P55263-1	Adenosine kinase [OS=Homo sapiens]	8	824.44	0.851	0.00636426
P05455	Lupus La protein [OS=Homo sapiens]	33	1998.76	0.852	0.000649265
Q14498-1	RNA-binding protein 39 [OS=Homo sapiens]	17	843.16	0.852	6.90177e-05
P23246-1	splicing factor, proline- and glutamine-rich [OS=Homo sapiens]	40	2552.36	0.852	5.2301e-07
Q16658	Fascin [OS=Homo sapiens]	37	2195.2	0.853	0.00455905
P07355	Annexin A2 [OS=Homo sapiens]	37	3173.33	0.854	0.000324838
P50897	Palmitoyl-protein thioesterase 1 [OS=Homo sapiens]	16	1249.9	0.856	0.0129802
P07384	Calpain-1 catalytic subunit [OS=Homo sapiens]	12	380.21	0.856	1.91945e-05
Q14141-1	Septin-6 [OS=Homo sapiens]	5	224.45	0.858	0.00859723
Q9UHL4	Dipeptidyl peptidase 2 [OS=Homo sapiens]	6	151.71	0.858	0.00548832
Q86UE4	protein LYRIC [OS=Homo sapiens]	17	719.7	0.858	0.000847811
Q09666-1	Neuroblast differentiation-associated protein AHNAK [OS=Homo sapiens]	169	5852.53	0.858	0.000478353
Q9BVP2	Guanine nucleotide-binding protein-like 3 [OS=Homo sapiens]	6	257.09	0.859	0.0392551
O95347-1	structural maintenance of chromosomes protein 2 [OS=Homo sapiens]	17	527.62	0.859	0.00321435
Q96G03	Phosphoglucomutase-2 [OS=Homo sapiens]	13	672.42	0.86	0.00725259
Q9UBS4	DnaJ homolog subfamily B member 11 [OS=Homo sapiens]	6	209.12	0.86	0.00101222
P08567	pleckstrin [OS=Homo sapiens]	10	436.24	0.861	0.0325313
P46940	Ras GTPase-activating-like protein IQGAP1 [OS=Homo sapiens]	52	3296.33	0.861	0.0134314
O43809	Cleavage and polyadenylation specificity factor subunit 5 [OS=Homo sapiens]	10	299.1	0.861	0.00125213
P62258-1	14-3-3 protein epsilon [OS=Homo sapiens]	15	1167.17	0.861	0.000245041
Q99459	Cell division cycle 5-like protein [OS=Homo sapiens]	11	207.82	0.862	0.00250608
Q9BRG1	Vacuolar protein-sorting-associated protein 25 [OS=Homo sapiens]	4	231.68	0.863	0.0140495
P62424	60S ribosomal protein L7a [OS=Homo sapiens]	23	1073.24	0.863	0.000211349
Q8TDP1	Ribonuclease H2 subunit C [OS=Homo sapiens]	5	170.75	0.864	0.0267413
Q92835	Phosphatidylinositol 3,4,5-trisphosphate 5-phosphatase 1 [OS=Homo sapiens]	20	367.92	0.865	0.0446658
Q16891	MICOS complex subunit Mic60 [OS=Homo sapiens]	34	1187.44	0.865	1.33965e-05
P28065	Proteasome subunit beta type-9 [OS=Homo sapiens]	7	496.22	0.866	0.0045401
P13984	General transcription factor IIF subunit 2 [OS=Homo sapiens]	3	116.06	0.868	0.0293515
P07737	profilin-1 [OS=Homo sapiens]	18	1888.44	0.87	0.0465141
O43242	26S proteasome non-ATPase regulatory subunit 3 [OS=Homo sapiens]	22	713.18	0.872	0.0358396
Q12905	Interleukin enhancer-binding factor 2 [OS=Homo sapiens]	18	1159.91	0.873	0.0467182
P60228	Eukaryotic translation initiation factor 3 subunit E [OS=Homo sapiens]	12	386.04	0.874	7.40932e-05
P39687	Acidic leucine-rich nuclear phosphoprotein 32 family member A [OS=Homo sapiens]	11	877.77	0.875	0.0025539
P12270	Nucleoprotein TPR [OS=Homo sapiens]	47	1636.74	0.877	0.00174861
P49792	E3 SUMO-protein ligase RanBP2 [OS=Homo sapiens]	16	295.04	0.878	0.00381223
P25205	DNA replication licensing factor mcm3 [OS=Homo sapiens]	40	2516.95	0.879	0.0075792
O00148	ATP-dependent RNA helicase DDX39A [OS=Homo sapiens]	10	1457.5	0.88	0.00910532
P29218-1	Inositol monophosphatase 1 [OS=Homo sapiens]	4	99.42	0.881	0.0273079
O75368	SH3 domain-binding glutamic acid-rich-like protein [OS=Homo sapiens]	4	282.5	0.882	0.0115144
P49736	DNA replication licensing factor mcm2 [OS=Homo sapiens]	31	1692.05	0.884	0.00375012
P14678-1	Small nuclear ribonucleoprotein-associated proteins B and B' [OS=Homo sapiens]	9	671.35	0.885	0.0159837
Q13423	NAD(P) transhydrogenase, mitochondrial [OS=Homo sapiens]	41	1710.2	0.885	0.00103156
P62333	26S proteasome regulatory subunit 10B [OS=Homo sapiens]	23	1142.1	0.885	9.85539e-06
Q9UBB4-1	Ataxin-10 [OS=Homo sapiens]	10	280.8	0.886	0.0240355
P62491-1	Ras-related protein Rab-11A [OS=Homo sapiens]	10	332.42	0.887	0.00262641
P30040-1	Endoplasmic reticulum resident protein 29 [OS=Homo sapiens]	14	999.69	0.888	0.00810661
Q13838-1	spliceosome RNA helicase DDX39B [OS=Homo sapiens]	10	1606.21	0.888	0.000445197
P53992	Protein transport protein sec24c [OS=Homo sapiens]	10	416.38	0.89	0.0446658
P23921	Ribonucleoside-diphosphate reductase large subunit [OS=Homo sapiens]	12	232.47	0.891	0.0268772
O15173	Membrane-associated progesterone receptor component 2 [OS=Homo sapiens]	3	132.78	0.891	0.0233762
P33240	cleavage stimulation factor subunit 2 [OS=Homo sapiens]	7	109.88	0.891	0.0080303
Q07955-1	Serine/arginine-rich splicing factor 1 [OS=Homo sapiens]	17	855.28	0.893	0.0230382
P11172	uridine 5'-monophosphate synthase [OS=Homo sapiens]	13	370.25	0.893	0.021157
P62191	26S proteasome regulatory subunit 4 [OS=Homo sapiens]	20	1230.81	0.893	0.000311287
P62195-1	26S proteasome regulatory subunit 8 [OS=Homo sapiens]	23	998.82	0.896	0.00350564
P18754-1	Regulator of chromosome condensation [OS=Homo sapiens]	8	367.55	0.897	0.0396403
P23284	peptidyl-prolyl cis-trans isomerase B [OS=Homo sapiens]	19	1528.82	0.897	0.00453112
Q9UKM9-1	RNA-binding protein Raly [OS=Homo sapiens]	8	309.29	0.899	0.0398948
P31942	Heterogeneous nuclear ribonucleoprotein H3 [OS=Homo sapiens]	13	840.83	0.901	0.0101491
P35998	26S proteasome regulatory subunit 7 [OS=Homo sapiens]	24	1247.81	0.902	0.0159604
P53396-1	ATP-citrate synthase [OS=Homo sapiens]	64	4314.2	0.902	0.000707559
Q9P258	Protein RCC2 [OS=Homo sapiens]	18	637.09	0.905	0.00342751
Q6XQN6-1	nicotinate phosphoribosyltransferase [OS=Homo sapiens]	16	1064.48	0.906	0.00312744
P13010	X-ray repair cross-complementing protein 5 [OS=Homo sapiens]	46	2432.4	0.907	0.0446983
O60264	SWI/SNF-related matrix-associated actin-dependent regulator of chromatin subfamily A member 5 [OS=Homo sapiens]	15	395.87	0.907	0.0106938
P33992	DNA replication licensing factor mcm5 [OS=Homo sapiens]	26	845.41	0.909	0.0241606
Q92841	Probable ATP-dependent RNA helicase DDX17 [OS=Homo sapiens]	25	1733.7	0.911	0.00171218
O60506	Heterogeneous nuclear ribonucleoprotein Q [OS=Homo sapiens]	33	3165.12	0.911	0.00120904
O60610-1	Protein diaphanous homolog 1 [OS=Homo sapiens]	25	1044	0.912	0.0121235
P61353	60S ribosomal protein L27 [OS=Homo sapiens]	11	341.23	0.914	0.0253125
Q15046	Lysine--tRNA ligase [OS=Homo sapiens]	28	702.6	0.915	0.00174688
Q9BUJ2-1	Heterogeneous nuclear ribonucleoprotein U-like protein 1 [OS=Homo sapiens]	21	880.35	0.917	0.0203698
P48444	Coatomer subunit delta [OS=Homo sapiens]	25	1115.79	0.917	0.0177233
Q13200	26S proteasome non-ATPase regulatory subunit 2 [OS=Homo sapiens]	27	1262.24	0.918	0.014969
Q15459	splicing factor 3A subunit 1 [OS=Homo sapiens]	17	512.96	0.919	0.0227627
P52565-1	rho GDP-dissociation inhibitor 1 [OS=Homo sapiens]	17	1208	0.921	6.64229e-05
P35637-1	RNA-binding protein FUS [OS=Homo sapiens]	9	1041.28	0.923	0.0144345
Q9H307	Pinin [OS=Homo sapiens]	8	155.74	0.926	0.00662416
Q14204	Cytoplasmic dynein 1 heavy chain 1 [OS=Homo sapiens]	83	3494.67	0.931	0.0413132
P46777	60S ribosomal protein L5 [OS=Homo sapiens]	30	1628.82	0.934	0.00842
Q8N1F7-1	Nuclear pore complex protein Nup93 [OS=Homo sapiens]	12	242.24	0.937	0.0518238
O76021	Ribosomal L1 domain-containing protein 1 [OS=Homo sapiens]	21	736.77	0.938	0.0442067
Q86U42-1	polyadenylate-binding protein 2 [OS=Homo sapiens]	7	351.98	0.947	0.0443945
P22314	Ubiquitin-like modifier-activating enzyme 1 [OS=Homo sapiens]	47	2726.69	0.955	0.0186117
O15371	Eukaryotic translation initiation factor 3 subunit D [OS=Homo sapiens]	13	1197.33	1.057	0.0222487
Q92616	eIF-2-alpha kinase activator GCN1 [OS=Homo sapiens]	39	1362.19	1.058	0.0490307
P62753	40S RIBOSOMAL PROTEIN S6 [OS=Homo sapiens]	19	1550.68	1.06	0.0319482
P00558	phosphoglycerate kinase 1 [OS=Homo sapiens]	47	5015.58	1.06	0.0103304
Q8NBJ5	Procollagen galactosyltransferase 1 [OS=Homo sapiens]	23	701.62	1.063	0.00298257
P30101	Protein disulfide-isomerase A3 [OS=Homo sapiens]	50	3419.23	1.067	0.00870305
Q9UHX1-1	poly(U)-binding-splicing factor PUF60 [OS=Homo sapiens]	20	990.16	1.068	0.0467182
P07814	Bifunctional glutamate/proline--tRNA ligase [OS=Homo sapiens]	84	3816.18	1.07	0.00303943
P38117	electron transfer flavoprotein subunit beta [OS=Homo sapiens]	15	568.83	1.074	0.0156018
O43707	Alpha-actinin-4 [OS=Homo sapiens]	43	3709.07	1.079	0.0299319
P22087	rRNA 2'-O-methyltransferase fibrillarin [OS=Homo sapiens]	17	602.97	1.079	0.0286518
Q8NCW5	NAD(P)H-hydrate epimerase [OS=Homo sapiens]	8	237.77	1.08	0.0499715
Q15029	116 kDa U5 small nuclear ribonucleoprotein component [OS=Homo sapiens]	25	1242.82	1.08	0.0141419
Q9Y4L1	Hypoxia up-regulated protein 1 [OS=Homo sapiens]	40	1917.39	1.081	0.00483758
P49755	Transmembrane emp24 domain-containing protein 10 [OS=Homo sapiens]	10	744.63	1.081	0.00426318
P25787	Proteasome subunit alpha type-2 [OS=Homo sapiens]	16	1167.82	1.082	0.00543728
P00338-1	L-lactate dehydrogenase A chain [OS=Homo sapiens]	32	2991.62	1.086	0.0157328
P10809	60 kDa heat shock protein, mitochondrial [OS=Homo sapiens]	72	10119.5	1.089	0.0348051
P40926	Malate dehydrogenase, mitochondrial [OS=Homo sapiens]	34	3059.46	1.092	0.00763451
P49915	GMP synthase [glutamine-hydrolyzing] [OS=Homo sapiens]	32	1101.91	1.094	0.0277845
P09651-1	Heterogeneous nuclear ribonucleoprotein A1 [OS=Homo sapiens]	31	3379.31	1.094	0.00318122
P49368-1	T-complex protein 1 subunit gamma [OS=Homo sapiens]	40	3167.65	1.095	0.00109879
P13639	Elongation factor 2 [OS=Homo sapiens]	65	6806.1	1.097	0.0010541
P04899-1	guanine nucleotide-binding protein G(i) subunit alpha-2 [OS=Homo sapiens]	11	904.29	1.101	0.0296743
Q15637	Splicing factor 1 [OS=Homo sapiens]	12	429.18	1.102	0.0408504
Q7Z6Z7	E3 ubiquitin-protein ligase HUWE1 [OS=Homo sapiens]	21	810.16	1.103	0.0412687
O75874	Isocitrate dehydrogenase [NADP] cytoplasmic [OS=Homo sapiens]	15	913.81	1.104	0.0203698
P61604	10 kDa heat shock protein, mitochondrial [OS=Homo sapiens]	18	1159.48	1.105	0.000294985
Q14137	Ribosome biogenesis protein BOP1 [OS=Homo sapiens]	7	70.74	1.106	0.0416472
Q15691	Microtubule-associated protein RP/EB family member 1 [OS=Homo sapiens]	11	736.01	1.106	0.0127633
Q9Y285	Phenylalanine--tRNA ligase alpha subunit [OS=Homo sapiens]	16	738.41	1.107	0.00941991
O14776-1	Transcription elongation regulator 1 [OS=Homo sapiens]	11	127.36	1.107	0.00350564
Q9BUF5	Tubulin beta-6 chain [OS=Homo sapiens]	16	2933.13	1.107	0.000573779
Q06830	peroxiredoxin-1 [OS=Homo sapiens]	22	1983.93	1.109	0.0136285
Q9Y490	Talin-1 [OS=Homo sapiens]	112	5982.38	1.109	6.4198e-07
P06576	ATP synthase subunit beta, mitochondrial [OS=Homo sapiens]	32	4023.51	1.11	0.0265255
Q9NR30-1	Nucleolar RNA helicase 2 [OS=Homo sapiens]	41	2031.88	1.111	0.0293515
Q14166	Tubulin--tyrosine ligase-like protein 12 [OS=Homo sapiens]	13	344.92	1.113	0.0355058
P12268	inosine-5'-monophosphate dehydrogenase 2 [OS=Homo sapiens]	23	1541.49	1.114	0.0332648
P62701	40S ribosomal protein S4, X isoform [OS=Homo sapiens]	18	1944.53	1.115	0.000408396
Q96QK1	Vacuolar protein sorting-associated protein 35 [OS=Homo sapiens]	13	661.19	1.118	0.0279159
Q8IWX8	Calcium homeostasis endoplasmic reticulum protein [OS=Homo sapiens]	4	137.48	1.119	0.0227309
P12814-1	Alpha-actinin-1 [OS=Homo sapiens]	33	3737.44	1.121	0.00751842
P62899	60S ribosomal protein L31 [OS=Homo sapiens]	10	161.49	1.125	0.0358959
Q99439	Calponin-2 [OS=Homo sapiens]	14	495.78	1.125	0.0066859
Q9Y6C9	Mitochondrial carrier homolog 2 [OS=Homo sapiens]	8	246.03	1.126	0.0221412
P62993	Growth factor receptor-bound protein 2 [OS=Homo sapiens]	14	654.81	1.127	0.0443671
Q92499	ATP-dependent RNA helicase DDX1 [OS=Homo sapiens]	21	614.35	1.127	0.016443
P78344-1	Eukaryotic translation initiation factor 4 gamma 2 [OS=Homo sapiens]	20	432.54	1.127	0.0039191
Q9BS26	Endoplasmic reticulum resident protein 44 [OS=Homo sapiens]	13	601.61	1.127	0.000137581
Q4VC31	coiled-coil domain-containing protein 58 [OS=Homo sapiens]	2	47.93	1.128	0.026706
P31930	Cytochrome b-c1 complex subunit 1, mitochondrial [OS=Homo sapiens]	18	1136.4	1.129	0.00691863
Q9UBT2	SUMO-activating enzyme subunit 2 [OS=Homo sapiens]	13	664.12	1.129	0.000229776
Q96AG4	Leucine-rich repeat-containing protein 59 [OS=Homo sapiens]	20	1435.95	1.13	0.0339822
P11021	78 kDa glucose-regulated protein [OS=Homo sapiens]	50	5179.21	1.13	3.32171e-05
P08708	40S ribosomal protein S17 [OS=Homo sapiens]	15	1089.55	1.132	0.0229148
P13667	Protein disulfide-isomerase A4 [OS=Homo sapiens]	33	1296.62	1.132	0.00251608
P17987	T-complex protein 1 subunit alpha [OS=Homo sapiens]	46	3008.38	1.133	1.73622e-08
P14625	Endoplasmin [OS=Homo sapiens]	61	4374.86	1.134	8.84052e-05
P13804-1	Electron transfer flavoprotein subunit alpha, mitochondrial [OS=Homo sapiens]	22	1665.71	1.135	0.0125494
P67809	Nuclease-sensitive element-binding protein 1 [OS=Homo sapiens]	18	1046.48	1.135	0.00253584
P16949-1	Stathmin [OS=Homo sapiens]	14	964.9	1.136	0.00583426
P49411	elongation factor Tu, mitochondrial [OS=Homo sapiens]	27	1814.13	1.136	9.56972e-06
O00429	Dynamin-1-like protein [OS=Homo sapiens]	19	1035.17	1.138	0.0379281
Q9Y3Z3	deoxynucleoside triphosphate triphosphohydrolase SAMHD1 [OS=Homo sapiens]	27	1628.66	1.138	0.0141571
O14773	Tripeptidyl-peptidase 1 [OS=Homo sapiens]	3	197.83	1.139	0.00386455
Q9H3K6-1	bola-like protein 2 [OS=Homo sapiens]	8	402.85	1.14	0.011336
Q99729-3	Isoform 3 of Heterogeneous nuclear ribonucleoprotein A/B [OS=Homo sapiens]	21	1013.63	1.14	0.00765946
P43304	Glycerol-3-phosphate dehydrogenase, mitochondrial [OS=Homo sapiens]	8	213.43	1.141	0.0358781
O15144	Actin-related protein 2/3 complex subunit 2 [OS=Homo sapiens]	15	751.53	1.141	0.0011731
Q14019	coactosin-like protein [OS=Homo sapiens]	16	940.01	1.142	0.00714446
O15160	DNA-directed RNA polymerases I and III subunit RPAC1 [OS=Homo sapiens]	3	226.52	1.142	0.00207511
O75396	Vesicle-trafficking protein SEC22b [OS=Homo sapiens]	12	700.43	1.143	0.00663437
Q969G3	SWI/SNF-related matrix-associated actin-dependent regulator of chromatin subfamily E member 1 [OS=Homo sapiens]	2	73.61	1.148	0.044102
O60231	Putative pre-mRNA-splicing factor ATP-dependent RNA helicase DHX16 [OS=Homo sapiens]	2	50.65	1.148	0.0232252
Q99714-1	3-hydroxyacyl-CoA dehydrogenase type-2 [OS=Homo sapiens]	15	1105.81	1.149	0.0155151
Q9BVC6	Transmembrane protein 109 [OS=Homo sapiens]	4	198.93	1.15	0.0321275
Q15084-1	Protein disulfide-isomerase A6 [OS=Homo sapiens]	26	2531.48	1.15	1.62936e-06
P54819	Adenylate kinase 2, mitochondrial [OS=Homo sapiens]	22	1575.48	1.151	0.0176853
P60981-1	Destrin [OS=Homo sapiens]	2	321.47	1.151	0.0143834
P00441	Superoxide dismutase [Cu-Zn] [OS=Homo sapiens]	11	1023.97	1.151	0.00854575
P24534	Elongation factor 1-beta [OS=Homo sapiens]	9	664.94	1.152	0.0141419
Q8WUM4	Programmed cell death 6-interacting protein [OS=Homo sapiens]	25	633.97	1.154	0.0105062
Q13045-1	protein flightless-1 homolog [OS=Homo sapiens]	13	521.13	1.154	0.000483657
P08670	Vimentin [OS=Homo sapiens]	67	5955.61	1.154	6.44108e-05
P37802	Transgelin-2 [OS=Homo sapiens]	26	2427.93	1.156	0.000630707
Q9H0D6-1	5'-3' exoribonuclease 2 [OS=Homo sapiens]	17	796.16	1.158	0.000311287
Q99436	Proteasome subunit beta type-7 [OS=Homo sapiens]	4	309.2	1.159	0.0160076
Q53H96	Pyrroline-5-carboxylate reductase 3 [OS=Homo sapiens]	3	55.51	1.159	0.014974
O14828	Secretory carrier-associated membrane protein 3 [OS=Homo sapiens]	8	402.6	1.16	0.0293515
P25098	Beta-adrenergic receptor kinase 1 [OS=Homo sapiens]	21	580.86	1.16	0.00391878
O75489	NADH dehydrogenase [ubiquinone] iron-sulfur protein 3, mitochondrial [OS=Homo sapiens]	10	331.3	1.161	0.0403477
P13489	Ribonuclease inhibitor [OS=Homo sapiens]	39	3632.32	1.161	2.52557e-05
P50395-1	Rab GDP dissociation inhibitor beta [OS=Homo sapiens]	34	3507	1.161	5.01452e-06
O75477	erlin-1 [OS=Homo sapiens]	6	358.18	1.163	0.0193462
Q9BRA2	Thioredoxin domain-containing protein 17 [OS=Homo sapiens]	4	189.18	1.165	0.0376736
P20340-1	Ras-related protein Rab-6A [OS=Homo sapiens]	4	123.74	1.167	0.03648
P14618	Pyruvate kinase PKM [OS=Homo sapiens]	56	7560.74	1.167	2.8546e-05
P16435	NADPH--cytochrome P450 reductase [OS=Homo sapiens]	9	346.23	1.168	0.00298257
P18583-1	Protein SON [OS=Homo sapiens]	8	116.97	1.17	0.00208567
Q9Y5Y2	Cytosolic Fe-S cluster assembly factor NUBP2 [OS=Homo sapiens]	4	264.62	1.173	0.0349338
P13716-1	Delta-aminolevulinic acid dehydratase [OS=Homo sapiens]	2	15.1	1.173	0.030241
P00367	Glutamate dehydrogenase 1, mitochondrial [OS=Homo sapiens]	21	1153.05	1.173	0.00737648
P61026	ras-related protein rab-10 [OS=Homo sapiens]	5	288.46	1.173	0.000978985
P30046	D-dopachrome decarboxylase [OS=Homo sapiens]	6	239.84	1.174	0.0184929
P61981	14-3-3 protein gamma [OS=Homo sapiens]	18	1548.99	1.174	0.00538533
P39023	60S ribosomal protein L3 [OS=Homo sapiens]	39	1461.14	1.174	6.95602e-05
Q9Y2S6	Translation machinery-associated protein 7 [OS=Homo sapiens]	4	174.02	1.175	0.0517091
Q8IZ83	Aldehyde dehydrogenase family 16 member A1 [OS=Homo sapiens]	12	403.21	1.175	0.00127695
Q13310-3	Isoform 3 of Polyadenylate-binding protein 4 [OS=Homo sapiens]	24	2215.52	1.176	2.03457e-05
Q92947-1	Glutaryl-CoA dehydrogenase, mitochondrial [OS=Homo sapiens]	3	155.83	1.177	0.0485744
Q15435	Protein phosphatase 1 regulatory subunit 7 [OS=Homo sapiens]	5	285.61	1.178	0.0337084
Q00059	Transcription factor A, mitochondrial [OS=Homo sapiens]	8	112.39	1.178	0.0260587
P09211	Glutathione S-transferase P [OS=Homo sapiens]	12	1490.49	1.178	6.49103e-06
Q9UPN7	Serine/threonine-protein phosphatase 6 regulatory subunit 1 [OS=Homo sapiens]	6	86.55	1.179	0.00274653
Q9UG63	ATP-binding cassette sub-family F member 2 [OS=Homo sapiens]	7	132.26	1.179	0.00175562
P67936	Tropomyosin alpha-4 chain [OS=Homo sapiens]	17	2171.18	1.179	5.57162e-05
P38646	Stress-70 protein, mitochondrial [OS=Homo sapiens]	53	3370.82	1.179	8.92463e-09
P05386	60S acidic ribosomal protein P1 [OS=Homo sapiens]	3	456.55	1.181	0.0221144
O60568	Procollagen-lysine,2-oxoglutarate 5-dioxygenase 3 [OS=Homo sapiens]	17	789.96	1.181	0.000443558
P21964-1	Catechol O-methyltransferase [OS=Homo sapiens]	16	1256.92	1.181	0.000190097
P27986	Phosphatidylinositol 3-kinase regulatory subunit alpha [OS=Homo sapiens]	1	54.15	1.182	0.0363364
Q9NVP1	ATP-dependent RNA helicase DDX18 [OS=Homo sapiens]	10	406.46	1.185	0.0451042
Q9NX24	H/ACA ribonucleoprotein complex subunit 2 [OS=Homo sapiens]	2	28	1.187	0.0262716
Q9Y2B0	Protein canopy homolog 2 [OS=Homo sapiens]	11	520.59	1.187	4.70314e-06
P29401	Transketolase [OS=Homo sapiens]	53	5028.02	1.187	3.76886e-08
P37837	Transaldolase [OS=Homo sapiens]	27	1620.89	1.187	1.87166e-08
Q99598	Translin-associated protein X [OS=Homo sapiens]	7	342.6	1.188	0.010667
P55327-2	Isoform 2 of Tumor protein D52 [OS=Homo sapiens]	14	797.04	1.189	0.0143195
P63261	Actin, cytoplasmic 2 [OS=Homo sapiens]	2	21857.5	1.189	0.0059511
P04080	Cystatin-B [OS=Homo sapiens]	6	426.89	1.19	0.0171142
Q969H8	Myeloid-derived growth factor [OS=Homo sapiens]	5	283.54	1.19	0.000170439
Q9BV20-1	methylthioribose-1-phosphate isomerase [OS=Homo sapiens]	2	97.38	1.192	0.0308239
P02792	Ferritin light chain [OS=Homo sapiens]	9	326.93	1.192	0.00843504
P60510	Serine/threonine-protein phosphatase 4 catalytic subunit [OS=Homo sapiens]	2	51.57	1.193	0.017604
Q9P1F3	Costars family protein ABRACL [OS=Homo sapiens]	7	724.18	1.193	0.0158561
Q86TX2	acyl-coenzyme A thioesterase 1 [OS=Homo sapiens]	8	240.92	1.193	0.000438339
Q9NSE4	Isoleucine--tRNA ligase, mitochondrial [OS=Homo sapiens]	15	513.45	1.195	0.001215
P49773	Histidine triad nucleotide-binding protein 1 [OS=Homo sapiens]	9	682.98	1.197	0.0154003
Q92974	Rho guanine nucleotide exchange factor 2 [OS=Homo sapiens]	36	1166.97	1.199	4.74833e-06
O14737	Programmed cell death protein 5 [OS=Homo sapiens]	5	223.93	1.202	0.00552966
O75821	Eukaryotic translation initiation factor 3 subunit G [OS=Homo sapiens]	13	679.72	1.202	0.000891689
O43681	ATPase ASNA1 [OS=Homo sapiens]	3	221.6	1.203	0.00205532
Q7Z7K6-1	Centromere protein V [OS=Homo sapiens]	2	29.46	1.204	0.0175709
P25685	dnaJ homolog subfamily B member 1 [OS=Homo sapiens]	11	306.24	1.205	0.00425562
P49005	DNA polymerase delta subunit 2 [OS=Homo sapiens]	4	119.27	1.206	0.0230091
Q13418	Integrin-linked protein kinase [OS=Homo sapiens]	3	89.06	1.207	0.0203692
Q9H2U2	Inorganic pyrophosphatase 2, mitochondrial [OS=Homo sapiens]	7	692.73	1.207	0.00763451
P46060	Ran GTPase-activating protein 1 [OS=Homo sapiens]	17	914.23	1.207	1.4836e-06
O15212	Prefoldin subunit 6 [OS=Homo sapiens]	8	190.05	1.208	0.00963196
P21281	V-type proton ATPase subunit B, brain isoform [OS=Homo sapiens]	23	1459.54	1.208	4.15472e-08
P35658-1	Nuclear pore complex protein Nup214 [OS=Homo sapiens]	4	54.31	1.21	0.0145913
Q8NI27-1	THO complex subunit 2 [OS=Homo sapiens]	2	50.66	1.21	0.00691863
Q9NX40	OCIA domain-containing protein 1 [OS=Homo sapiens]	4	187.73	1.21	0.0045401
P62913	60S ribosomal protein L11 [OS=Homo sapiens]	2	1032.3	1.211	0.0275614
O43399	Tumor protein D54 [OS=Homo sapiens]	2	411.64	1.212	0.0490307
P50552	Vasodilator-stimulated phosphoprotein [OS=Homo sapiens]	15	740.99	1.213	2.21279e-06
Q96F86	Enhancer of mRNA-decapping protein 3 [OS=Homo sapiens]	3	126.93	1.214	0.0145946
O95881	Thioredoxin domain-containing protein 12 [OS=Homo sapiens]	7	147.09	1.214	7.95611e-05
Q5JTV8	Torsin-1A-interacting protein 1 [OS=Homo sapiens]	8	351.39	1.215	0.000456566
O76003	glutaredoxin-3 [OS=Homo sapiens]	9	194.4	1.216	0.0202953
P22059	Oxysterol-binding protein 1 [OS=Homo sapiens]	2	41.43	1.218	0.00664699
P30876	DNA-directed RNA polymerase II subunit RPB2 [OS=Homo sapiens]	10	180.75	1.219	0.00312274
Q9Y5S9	RNA-binding protein 8A [OS=Homo sapiens]	7	97.08	1.219	0.000175184
P46782	40S ribosomal protein S5 [OS=Homo sapiens]	20	1611.45	1.221	0.000373691
O00629	Importin subunit alpha-3 [OS=Homo sapiens]	3	318.12	1.222	0.0253125
Q9Y5J7	Mitochondrial import inner membrane translocase subunit Tim9 [OS=Homo sapiens]	2	61.76	1.222	0.00754269
P23258	tubulin gamma-1 chain [OS=Homo sapiens]	6	119.3	1.222	0.000114707
P61020	Ras-related protein Rab-5B [OS=Homo sapiens]	3	253.72	1.223	0.00642876
O00754	Lysosomal alpha-mannosidase [OS=Homo sapiens]	9	314.85	1.223	0.00111921
P49748-1	Very long-chain specific acyl-CoA dehydrogenase, mitochondrial [OS=Homo sapiens]	18	601.31	1.224	0.00172966
P20339	Ras-related protein Rab-5A [OS=Homo sapiens]	1	243.24	1.224	0.00121509
P30085-1	UMP-CMP kinase [OS=Homo sapiens]	12	721.51	1.224	2.13872e-06
P17844	probable ATP-dependent RNA helicase DDX5 [OS=Homo sapiens]	28	1895.51	1.224	6.8507e-07
Q92598	Heat shock protein 105 kDa [OS=Homo sapiens]	35	2809.28	1.224	1.93249e-07
Q9NXG2	THUMP domain-containing protein 1 [OS=Homo sapiens]	4	112.9	1.225	0.0287359
Q99595	Mitochondrial import inner membrane translocase subunit Tim17-A [OS=Homo sapiens]	2	10.82	1.225	0.00169302
O60234	glia maturation factor gamma [OS=Homo sapiens]	8	462.7	1.225	3.04101e-06
Q13526	peptidyl-prolyl cis-trans isomerase NIMA-interacting 1 [OS=Homo sapiens]	6	362.04	1.226	0.0410359
Q13242	serine/arginine-rich splicing factor 9 [OS=Homo sapiens]	10	349.28	1.227	5.05405e-07
Q9NQW7-1	xaa-Pro aminopeptidase 1 [OS=Homo sapiens]	11	302.7	1.228	0.000111965
Q96C36	Pyrroline-5-carboxylate reductase 2 [OS=Homo sapiens]	11	388.79	1.228	1.19198e-05
P28288	ATP-binding cassette sub-family D member 3 [OS=Homo sapiens]	4	85.91	1.229	0.0420269
P61289-1	Proteasome activator complex subunit 3 [OS=Homo sapiens]	13	560	1.229	0.000217374
Q9NPE3	H/ACA ribonucleoprotein complex subunit 3 [OS=Homo sapiens]	3	19.13	1.23	0.00207295
Q9H0U4	ras-related protein Rab-1B [OS=Homo sapiens]	7	788.69	1.23	4.65713e-05
O15027-1	Protein transport protein Sec16A [OS=Homo sapiens]	4	41.93	1.231	0.0154947
P08559	Pyruvate dehydrogenase E1 component subunit alpha, somatic form, mitochondrial [OS=Homo sapiens]	13	280.77	1.231	0.00211133
Q9P0L0	vesicle-associated membrane protein-associated protein A [OS=Homo sapiens]	9	289.26	1.233	0.00133768
Q9UMS4	Pre-mRNA-processing factor 19 [OS=Homo sapiens]	16	989.23	1.236	2.63111e-06
Q96PZ0	pseudouridylate synthase 7 homolog [OS=Homo sapiens]	2	22.57	1.237	0.00521514
P62306	Small nuclear ribonucleoprotein F [OS=Homo sapiens]	4	330.96	1.237	8.06144e-08
P10644	cAMP-dependent protein kinase type I-alpha regulatory subunit [OS=Homo sapiens]	7	131.81	1.238	0.00153258
P62820	Ras-related protein Rab-1A [OS=Homo sapiens]	6	626.94	1.239	0.000294985
P04632	Calpain small subunit 1 [OS=Homo sapiens]	10	804.77	1.24	0.00236899
Q9BTE3-1	Mini-chromosome maintenance complex-binding protein [OS=Homo sapiens]	6	84.17	1.24	0.000128559
P60059	Protein transport protein Sec61 subunit gamma [OS=Homo sapiens]	2	41.1	1.241	0.0185093
Q9BWF3-1	RNA-binding protein 4 [OS=Homo sapiens]	4	156.19	1.241	0.0019584
P62879	Guanine nucleotide-binding protein G(I)/G(S)/G(T) subunit beta-2 [OS=Homo sapiens]	6	962.66	1.242	0.0174802
P05556-1	Integrin beta-1 [OS=Homo sapiens]	12	361.8	1.242	3.72073e-06
P98179	RNA-binding protein 3 [OS=Homo sapiens]	6	593.09	1.243	0.000714423
Q13451-1	Peptidyl-prolyl cis-trans isomerase FKBP5 [OS=Homo sapiens]	12	198.45	1.244	1.41432e-05
P62913-2	Isoform 2 of 60S ribosomal protein L11 [OS=Homo sapiens]	2	861.4	1.245	0.00453754
Q14240-1	eukaryotic initiation factor 4A-II [OS=Homo sapiens]	1	928.73	1.246	0.0290492
Q9BXY0	Protein MAK16 homolog [OS=Homo sapiens]	1	167.06	1.246	0.0183377
Q6IAA8	ragulator complex protein LAMTOR1 [OS=Homo sapiens]	3	23.9	1.247	0.0232252
P0DMV8	heat shock 70 kDa protein 1A [OS=Homo sapiens]	33	2069.8	1.247	2.12716e-05
P52566	Rho GDP-dissociation inhibitor 2 [OS=Homo sapiens]	17	1329.35	1.247	5.96716e-08
O75607	Nucleoplasmin-3 [OS=Homo sapiens]	5	46.74	1.248	0.0467306
P38606	V-type proton ATPase catalytic subunit A [OS=Homo sapiens]	21	1163.46	1.248	0.000126918
P46779	60S ribosomal protein L28 [OS=Homo sapiens]	20	800.6	1.248	1.56729e-05
Q10713	Mitochondrial-processing peptidase subunit alpha [OS=Homo sapiens]	8	230.23	1.249	0.0120121
Q9NVI7-2	Isoform 2 of ATPase family AAA domain-containing protein 3A [OS=Homo sapiens]	11	179.24	1.249	0.000324697
Q9Y3C4	EKC/KEOPS complex subunit TPRKB [OS=Homo sapiens]	1	224.26	1.25	0.0128087
P68036	Ubiquitin-conjugating enzyme E2 L3 [OS=Homo sapiens]	10	533.8	1.25	0.000489654
P49589-1	Cysteine--tRNA ligase, cytoplasmic [OS=Homo sapiens]	11	392.32	1.251	0.00302759
O00505	Importin subunit alpha-4 [OS=Homo sapiens]	3	165.52	1.252	0.00124658
O43837-1	isocitrate dehydrogenase [NAD] subunit beta, mitochondrial [OS=Homo sapiens]	9	203.44	1.252	9.33575e-05
P05107	Integrin beta-2 [OS=Homo sapiens]	36	1315.22	1.252	7.39543e-06
Q96G23	Ceramide synthase 2 [OS=Homo sapiens]	4	115.34	1.253	0.0105396
Q9BXW7	Haloacid dehalogenase-like hydrolase domain-containing 5 [OS=Homo sapiens]	4	196.5	1.254	0.000798534
P55084	Trifunctional enzyme subunit beta, mitochondrial [OS=Homo sapiens]	28	1554.51	1.254	9.71221e-05
P28072	Proteasome subunit beta type-6 [OS=Homo sapiens]	4	160.44	1.256	0.00947611
P78417	Glutathione S-transferase omega-1 [OS=Homo sapiens]	10	586.31	1.259	0.00086198
P30084	Enoyl-CoA hydratase, mitochondrial [OS=Homo sapiens]	13	1071.48	1.259	5.08844e-06
P51970	NADH dehydrogenase [ubiquinone] 1 alpha subcomplex subunit 8 [OS=Homo sapiens]	4	559.49	1.26	0.031344
Q15056-1	Eukaryotic translation initiation factor 4H [OS=Homo sapiens]	13	333.99	1.26	6.69038e-06
Q13011	Delta(3,5)-Delta(2,4)-dienoyl-CoA isomerase, mitochondrial [OS=Homo sapiens]	24	1902.37	1.262	2.15468e-09
Q9H1R3	Myosin light chain kinase 2, skeletal/cardiac muscle [OS=Homo sapiens]	1	53.51	1.263	0.0209026
P45974-1	Ubiquitin carboxyl-terminal hydrolase 5 [OS=Homo sapiens]	11	481.14	1.263	0.000637301
O94905-1	Erlin-2 [OS=Homo sapiens]	13	711.13	1.263	1.07613e-05
P61758	Prefoldin subunit 3 [OS=Homo sapiens]	6	127.29	1.264	0.000195417
P36507	Dual specificity mitogen-activated protein kinase kinase 2 [OS=Homo sapiens]	2	277.78	1.265	0.0251883
Q7Z4W1	L-xylulose reductase [OS=Homo sapiens]	8	175.22	1.265	1.65427e-05
P13796	Plastin-2 [OS=Homo sapiens]	39	3451.71	1.265	2.81005e-08
Q9UNE7-1	E3 ubiquitin-protein ligase CHIP [OS=Homo sapiens]	5	132.74	1.273	0.00386455
Q9NS69	Mitochondrial import receptor subunit TOM22 homolog [OS=Homo sapiens]	4	144.93	1.274	0.000493682
Q8NBS9-1	Thioredoxin domain-containing protein 5 [OS=Homo sapiens]	14	553.2	1.274	9.66225e-09
P31150	Rab GDP dissociation inhibitor alpha [OS=Homo sapiens]	5	1326.91	1.275	0.00630595
Q13573	SNW domain-containing protein 1 [OS=Homo sapiens]	9	116.56	1.275	0.000157383
P48047	ATP synthase subunit O, mitochondrial [OS=Homo sapiens]	12	708.14	1.275	3.26913e-05
P51148	Ras-related protein Rab-5C [OS=Homo sapiens]	10	747.73	1.275	2.27895e-05
P40939	Trifunctional enzyme subunit alpha, mitochondrial [OS=Homo sapiens]	55	3865.93	1.275	1.8004e-11
Q12849	G-rich sequence factor 1 [OS=Homo sapiens]	8	73.54	1.277	0.00262641
Q7L2E3-1	Putative ATP-dependent RNA helicase DHX30 [OS=Homo sapiens]	6	190.78	1.277	0.000648748
P63218	guanine nucleotide-binding protein g(i)/g(s)/g(o) subunit gamma-5 [OS=Homo sapiens]	4	84.71	1.278	0.0223836
P07237	Protein disulfide-isomerase [OS=Homo sapiens]	57	4099.18	1.278	9.5959e-05
Q9NQR4	Omega-amidase NIT2 [OS=Homo sapiens]	7	131.61	1.279	0.0153169
Q05519	serine/arginine-rich splicing factor 11 [OS=Homo sapiens]	5	180.73	1.279	0.000173587
Q9NVS9	Pyridoxine-5'-phosphate oxidase [OS=Homo sapiens]	2	42.63	1.28	0.00457708
Q9BZE4	Nucleolar GTP-binding protein 1 [OS=Homo sapiens]	3	105.27	1.281	0.0144345
P57678	Gem-associated protein 4 [OS=Homo sapiens]	4	154.48	1.281	0.00616614
O00203-1	AP-3 complex subunit beta-1 [OS=Homo sapiens]	7	140.62	1.282	1.59527e-05
P20674	Cytochrome c oxidase subunit 5A, mitochondrial [OS=Homo sapiens]	6	459.16	1.283	0.000214619
Q13765-1	Nascent polypeptide-associated complex subunit alpha [OS=Homo sapiens]	11	1131.41	1.284	0.000194741
P13073	Cytochrome c oxidase subunit 4 isoform 1, mitochondrial [OS=Homo sapiens]	8	351.77	1.289	3.59026e-05
Q9UK76	Jupiter microtubule associated homolog 1 [OS=Homo sapiens]	5	251.57	1.29	0.00156608
Q9NSD9	Phenylalanine--tRNA ligase beta subunit [OS=Homo sapiens]	17	485.11	1.29	1.03589e-09
Q13247	Serine/arginine-rich splicing factor 6 [OS=Homo sapiens]	8	250.23	1.292	0.0110454
O75794	Cell division cycle protein 123 homolog [OS=Homo sapiens]	2	63.99	1.292	0.00201927
Q9UBE0-1	SUMO-activating enzyme subunit 1 [OS=Homo sapiens]	12	914.89	1.292	1.56575e-07
Q9NR45	sialic acid synthase [OS=Homo sapiens]	10	383.41	1.293	0.000140411
P52292	Importin subunit alpha-1 [OS=Homo sapiens]	12	621.05	1.295	0.00962929
O75380	NADH dehydrogenase [ubiquinone] iron-sulfur protein 6, mitochondrial [OS=Homo sapiens]	2	53.38	1.297	0.000401405
Q9Y520	Protein Prrc2c [OS=Homo sapiens]	7	69.74	1.297	6.84093e-05
O94826	Mitochondrial import receptor subunit TOM70 [OS=Homo sapiens]	9	616.97	1.297	2.31991e-07
Q5BJD5-1	Transmembrane protein 41B [OS=Homo sapiens]	2	74.32	1.298	0.0128087
Q15397	Pumilio homolog 3 [OS=Homo sapiens]	2	87.88	1.299	0.0162426
Q05639	Elongation factor 1-alpha 2 [OS=Homo sapiens]	2	2666.38	1.301	0.00652029
O75438	NADH dehydrogenase [ubiquinone] 1 beta subcomplex subunit 1 [OS=Homo sapiens]	1	45.4	1.301	0.00539522
P46934-4	Isoform 4 of E3 ubiquitin-protein ligase NEDD4 [OS=Homo sapiens]	1	41.58	1.302	0.0265789
Q9P287	BRCA2 and CDKN1A-interacting protein [OS=Homo sapiens]	5	403.39	1.302	0.000313748
Q9BXV9	EKC/KEOPS complex subunit GON7 [OS=Homo sapiens]	2	97.92	1.302	0.000311752
Q9UHD9	Ubiquilin-2 [OS=Homo sapiens]	2	69.02	1.302	1.33587e-05
P62873	Guanine nucleotide-binding protein G(I)/G(S)/G(T) subunit beta-1 [OS=Homo sapiens]	5	689.96	1.303	2.15997e-05
Q96EY1-1	DnaJ homolog subfamily A member 3, mitochondrial [OS=Homo sapiens]	4	131.02	1.304	0.00298257
P13861	cAMP-dependent protein kinase type II-alpha regulatory subunit [OS=Homo sapiens]	13	602.42	1.304	4.28279e-05
Q9Y570	Protein phosphatase methylesterase 1 [OS=Homo sapiens]	5	118.36	1.305	0.029182
Q02218	2-oxoglutarate dehydrogenase, mitochondrial [OS=Homo sapiens]	7	197.83	1.305	0.000420132
Q96C86	M7GpppX diphosphatase [OS=Homo sapiens]	5	287.85	1.305	2.74838e-05
Q15043	Zinc transporter ZIP14 [OS=Homo sapiens]	1	233.04	1.306	0.000444906
O60832-1	H/ACA ribonucleoprotein complex subunit 4 [OS=Homo sapiens]	11	359.76	1.306	0.000328133
Q9Y4P3	Transducin beta-like protein 2 [OS=Homo sapiens]	4	125.96	1.306	1.1437e-06
Q3ZCQ8	Mitochondrial import inner membrane translocase subunit TIM50 [OS=Homo sapiens]	5	75.79	1.308	0.0308239
Q9Y3D9	28S ribosomal protein S23, mitochondrial [OS=Homo sapiens]	3	43.78	1.308	0.0270229
Q07960	rho GTPase-activating protein 1 [OS=Homo sapiens]	11	251.54	1.309	8.36968e-06
Q8NBJ7-1	Sulfatase-modifying factor 2 [OS=Homo sapiens]	3	70.3	1.31	0.0147093
P26038	Moesin [OS=Homo sapiens]	52	6049.2	1.31	0.00143916
P20073-1	Annexin A7 [OS=Homo sapiens]	10	623.04	1.311	1.95991e-07
P46459	Vesicle-fusing ATPase [OS=Homo sapiens]	33	1079.94	1.311	6.17935e-08
P21912	Succinate dehydrogenase [ubiquinone] iron-sulfur subunit, mitochondrial [OS=Homo sapiens]	2	63.29	1.312	0.0106378
P30154	Serine/threonine-protein phosphatase 2A 65 kDa regulatory subunit A beta isoform [OS=Homo sapiens]	4	896.9	1.312	1.32536e-05
P40306	Proteasome subunit beta type-10 [OS=Homo sapiens]	8	442.61	1.313	0.00363245
P60983	glia maturation factor beta [OS=Homo sapiens]	6	403.59	1.314	0.0122532
P50579	methionine aminopeptidase 2 [OS=Homo sapiens]	9	133.95	1.315	0.00294032
Q96CN7	Isochorismatase domain-containing protein 1 [OS=Homo sapiens]	1	14.73	1.32	0.026461
Q9NZ08-1	endoplasmic reticulum aminopeptidase 1 [OS=Homo sapiens]	4	103	1.322	0.0125414
Q7Z7K0	COX assembly mitochondrial protein homolog [OS=Homo sapiens]	2	36.52	1.322	0.000602531
P10599-1	thioredoxin [OS=Homo sapiens]	9	389.15	1.323	4.04751e-05
Q13951	Core-binding factor subunit beta [OS=Homo sapiens]	5	60.14	1.324	0.00249194
Q32P28-1	Prolyl 3-hydroxylase 1 [OS=Homo sapiens]	12	405	1.324	6.00754e-05
P05771-2	Isoform Beta-II of Protein kinase C beta type [OS=Homo sapiens]	6	170.19	1.325	0.000395069
O15145	Actin-related protein 2/3 complex subunit 3 [OS=Homo sapiens]	11	862.02	1.325	5.91691e-05
P11279	Lysosome-associated membrane glycoprotein 1 [OS=Homo sapiens]	3	64.97	1.325	4.56211e-05
P62910	60S ribosomal protein L32 [OS=Homo sapiens]	9	724.33	1.325	1.85626e-05
P13693	Translationally-controlled tumor protein [OS=Homo sapiens]	11	749.21	1.325	1.1484e-05
P15153	Ras-related C3 botulinum toxin substrate 2 [OS=Homo sapiens]	8	660.38	1.325	2.94395e-06
Q99471-1	prefoldin subunit 5 [OS=Homo sapiens]	4	310.42	1.326	0.0107062
Q9UHV9	Prefoldin subunit 2 [OS=Homo sapiens]	11	439.75	1.326	1.9386e-05
Q8NBF2-1	NHL repeat-containing protein 2 [OS=Homo sapiens]	3	49.5	1.326	1.46791e-05
Q15833-1	Syntaxin-binding protein 2 [OS=Homo sapiens]	11	579.34	1.326	6.82309e-06
P51149	ras-related protein Rab-7a [OS=Homo sapiens]	14	768.34	1.327	0.0166795
Q92619	Rho GTPase-activating protein 45 [OS=Homo sapiens]	10	107.38	1.328	0.000121396
O15355	Protein phosphatase 1G [OS=Homo sapiens]	17	697.3	1.328	6.00049e-09
Q16881-1	Thioredoxin reductase 1, cytoplasmic [OS=Homo sapiens]	11	472.49	1.33	0.000186714
P25325	3-mercaptopyruvate sulfurtransferase [OS=Homo sapiens]	7	171.06	1.331	7.94488e-07
P60953	Cell division control protein 42 homolog [OS=Homo sapiens]	11	888.52	1.333	0.000693981
P24941-1	cyclin-dependent kinase 2 [OS=Homo sapiens]	3	138.2	1.335	0.0120801
P51659-1	peroxisomal multifunctional enzyme type 2 [OS=Homo sapiens]	27	1046.27	1.335	6.40833e-10
Q53GS9	U4/U6.U5 tri-snRNP-associated protein 2 [OS=Homo sapiens]	5	46.8	1.337	0.00329253
Q13303-1	Voltage-gated potassium channel subunit beta-2 [OS=Homo sapiens]	3	207.86	1.338	0.000108172
P06132	Uroporphyrinogen decarboxylase [OS=Homo sapiens]	6	119.04	1.339	0.000388598
Q96HS1-1	Serine/threonine-protein phosphatase Pgam5, mitochondrial [OS=Homo sapiens]	9	145.24	1.34	0.000844226
Q9BV38	WD repeat-containing protein 18 [OS=Homo sapiens]	3	26.61	1.34	9.15771e-05
P45954	Short/branched chain specific acyl-CoA dehydrogenase, mitochondrial [OS=Homo sapiens]	1	69.18	1.341	0.0249017
Q92905	COP9 signalosome complex subunit 5 [OS=Homo sapiens]	5	44.43	1.342	5.39043e-05
P62241	40S ribosomal protein S8 [OS=Homo sapiens]	20	1426.8	1.342	6.73455e-07
P27695	DNA-(apurinic or apyrimidinic site) lyase [OS=Homo sapiens]	18	1226.25	1.346	1.76827e-06
O43719	HIV Tat-specific factor 1 [OS=Homo sapiens]	4	108.91	1.347	0.000588414
P30405	Peptidyl-prolyl cis-trans isomerase F, mitochondrial [OS=Homo sapiens]	11	464.1	1.348	0.000151099
O14983	Sarcoplasmic/endoplasmic reticulum calcium ATPase 1 [OS=Homo sapiens]	1	387.66	1.351	0.0535013
Q9NZL4-1	Hsp70-binding protein 1 [OS=Homo sapiens]	4	159.75	1.353	0.000306621
P07954-2	Isoform Cytoplasmic of Fumarate hydratase, mitochondrial [OS=Homo sapiens]	21	900.5	1.353	6.54981e-07
P60602-1	Reactive oxygen species modulator 1 [OS=Homo sapiens]	2	87.35	1.354	0.00543823
O14949	Cytochrome b-c1 complex subunit 8 [OS=Homo sapiens]	4	198.08	1.354	0.00281602
Q9BQC3	2-(3-amino-3-carboxypropyl)histidine synthase subunit 2 [OS=Homo sapiens]	1	40.29	1.355	0.0157328
Q9UDW1	cytochrome b-c1 complex subunit 9 [OS=Homo sapiens]	2	71.74	1.355	0.00188694
P62072	Mitochondrial import inner membrane translocase subunit Tim10 [OS=Homo sapiens]	3	67.05	1.357	0.0367702
Q9H299	SH3 domain-binding glutamic acid-rich-like protein 3 [OS=Homo sapiens]	4	192.56	1.358	1.57836e-05
Q6RFH5-1	WD repeat-containing protein 74 [OS=Homo sapiens]	3	12.82	1.359	0.0357099
P62834	ras-related protein Rap-1A [OS=Homo sapiens]	1	337.92	1.36	0.0451433
Q14181	DNA polymerase alpha subunit B [OS=Homo sapiens]	3	162.52	1.361	0.0530224
P53582	Methionine aminopeptidase 1 [OS=Homo sapiens]	11	486.27	1.361	2.11395e-05
Q05655	protein kinase C delta type [OS=Homo sapiens]	16	284.33	1.362	6.21296e-05
P42285	Superkiller viralicidic activity 2-like 2 [OS=Homo sapiens]	12	462.4	1.363	0.0025778
Q96AT9	ribulose-phosphate 3-epimerase [OS=Homo sapiens]	4	204.43	1.364	0.00083859
Q9H0C8	Integrin-linked kinase-associated serine/threonine phosphatase 2C [OS=Homo sapiens]	4	110.07	1.368	0.000189124
Q13561-1	dynactin subunit 2 [OS=Homo sapiens]	6	68.19	1.369	0.00509284
Q9UL25	Ras-related protein Rab-21 [OS=Homo sapiens]	4	314.32	1.369	8.31878e-09
P09960-1	leukotriene A-4 hydrolase [OS=Homo sapiens]	7	161.11	1.37	6.33275e-06
Q9GZM8-1	Nuclear distribution protein nudE-like 1 [OS=Homo sapiens]	2	42.28	1.371	0.00030916
Q4U2R6	39S ribosomal protein L51, mitochondrial [OS=Homo sapiens]	2	20.71	1.372	0.00959959
Q9Y2Q3-1	Glutathione S-transferase kappa 1 [OS=Homo sapiens]	7	265.63	1.373	0.00661508
P53634-1	Dipeptidyl peptidase 1 [OS=Homo sapiens]	6	117.83	1.373	0.00104715
Q06124	tyrosine-protein phosphatase non-receptor type 11 [OS=Homo sapiens]	7	164.39	1.373	2.8053e-06
Q6UW78	Ubiquinol-cytochrome-c reductase complex assembly factor 3 [OS=Homo sapiens]	4	97.79	1.378	0.0142042
Q92882	osteoclast-stimulating factor 1 [OS=Homo sapiens]	8	323.38	1.378	1.99961e-05
Q02790	Peptidyl-prolyl cis-trans isomerase FKBP4 [OS=Homo sapiens]	13	461.02	1.378	2.81982e-06
Q13243-1	Serine/arginine-rich splicing factor 5 [OS=Homo sapiens]	6	122.35	1.382	0.00743856
Q9H098	Protein FAM107B [OS=Homo sapiens]	3	101.71	1.382	0.000693981
O95486-1	Protein transport protein Sec24A [OS=Homo sapiens]	2	16.73	1.383	0.0250676
Q9BZQ8	Protein Niban [OS=Homo sapiens]	4	77.12	1.383	0.000318045
O60826	Coiled-coil domain-containing protein 22 [OS=Homo sapiens]	2	87.93	1.388	0.000650289
O00160	Unconventional myosin-If [OS=Homo sapiens]	15	288.99	1.389	9.88002e-11
Q9BTW9	Tubulin-specific chaperone D [OS=Homo sapiens]	5	260.35	1.39	0.00319235
A5YKK6	CCR4-NOT transcription complex subunit 1 [OS=Homo sapiens]	8	191.02	1.391	0.000334646
P61254	60S ribosomal protein L26 [OS=Homo sapiens]	5	921.34	1.391	9.41701e-06
Q9H257-1	caspase recruitment domain-containing protein 9 [OS=Homo sapiens]	2	21.2	1.394	0.000324838
Q96CT7	Coiled-coil domain-containing protein 124 [OS=Homo sapiens]	7	66.91	1.396	1.07247e-07
Q9Y587-1	AP-4 complex subunit sigma-1 [OS=Homo sapiens]	1	9.99	1.397	0.0371385
Q07283	Trichohyalin [OS=Homo sapiens]	1	14.08	1.398	0.0319549
P07919	Cytochrome b-c1 complex subunit 6, mitochondrial [OS=Homo sapiens]	5	359.42	1.4	2.15453e-07
O15127	Secretory carrier-associated membrane protein 2 [OS=Homo sapiens]	3	172.88	1.401	3.2236e-07
Q5VV42	threonylcarbamoyladenosine tRNA methylthiotransferase [OS=Homo sapiens]	1	159.26	1.402	0.0137235
Q9HDC9	Adipocyte plasma membrane-associated protein [OS=Homo sapiens]	6	161.25	1.402	0.000746744
O95249-1	Golgi SNAP receptor complex member 1 [OS=Homo sapiens]	2	224.95	1.402	0.000253327
P63208	s-phase kinase-associated protein 1 [OS=Homo sapiens]	5	178.02	1.402	4.01466e-05
P23141	Liver carboxylesterase 1 [OS=Homo sapiens]	19	488.77	1.402	7.50836e-08
O94906-1	Pre-mRNA-processing factor 6 [OS=Homo sapiens]	8	142.22	1.403	0.000521847
O00193	Small acidic protein [OS=Homo sapiens]	2	181.48	1.403	0.000211349
P08195-2	Isoform 2 of 4F2 cell-surface antigen heavy chain [OS=Homo sapiens]	22	1065.45	1.406	0.000294411
P34820	Bone morphogenetic protein 8B [OS=Homo sapiens]	1	10.55	1.408	0.00915082
Q96HQ2-1	CDKN2AIP N-terminal-like protein [OS=Homo sapiens]	1	100.17	1.409	0.0011932
P30042-1	ES1 protein homolog, mitochondrial [OS=Homo sapiens]	5	170.19	1.409	0.000801178
Q14847	LIM and SH3 domain protein 1 [OS=Homo sapiens]	19	732.02	1.409	1.31751e-11
Q99442	translocation protein sec62 [OS=Homo sapiens]	7	118.33	1.412	1.59527e-05
O00186	syntaxin-binding protein 3 [OS=Homo sapiens]	5	251.62	1.413	7.52483e-06
O43674-1	NADH dehydrogenase [ubiquinone] 1 beta subcomplex subunit 5, mitochondrial [OS=Homo sapiens]	2	54.22	1.414	0.0019416
Q96SB4-2	SRSF protein kinase 1 [OS=Homo sapiens]	5	55.66	1.418	1.86829e-06
O95159	Zinc finger protein-like 1 [OS=Homo sapiens]	1	10.93	1.419	0.0455943
P05023	Sodium/potassium-transporting ATPase subunit alpha-1 [OS=Homo sapiens]	23	1258.1	1.421	8.36242e-08
Q86UW2	Organic solute transporter subunit beta [OS=Homo sapiens]	1	34.09	1.427	0.002768
Q9H583	HEAT repeat-containing protein 1 [OS=Homo sapiens]	5	128.22	1.427	0.00108421
Q92552	28S ribosomal protein S27, mitochondrial [OS=Homo sapiens]	2	21.78	1.427	7.04272e-05
O94763-1	Unconventional prefoldin RPB5 interactor 1 [OS=Homo sapiens]	1	28.31	1.428	0.0241064
P30626-1	Sorcin [OS=Homo sapiens]	3	55.57	1.43	0.00629574
Q96D71	RalBP1-associated Eps domain-containing protein 1 [OS=Homo sapiens]	3	47.16	1.436	0.000145662
Q9BRJ2	39S ribosomal protein L45, mitochondrial [OS=Homo sapiens]	1	75.98	1.438	0.0194571
P08134	Rho-related GTP-binding protein RhoC [OS=Homo sapiens]	1	345.59	1.438	1.83248e-05
P00390	Glutathione reductase, mitochondrial [OS=Homo sapiens]	15	570.36	1.439	0.00111632
P04818	thymidylate synthase [OS=Homo sapiens]	7	169.29	1.441	8.05707e-05
Q5JU69-1	Torsin-2A [OS=Homo sapiens]	1	38.05	1.442	0.0314191
P14735	insulin-degrading enzyme [OS=Homo sapiens]	3	11.31	1.443	0.00996842
Q9BW19	Kinesin-like protein KIFC1 [OS=Homo sapiens]	7	146.43	1.443	1.43178e-05
O60232	Sjoegren syndrome/scleroderma autoantigen 1 [OS=Homo sapiens]	3	48.37	1.443	3.99154e-06
Q9NT62	ubiquitin-like-conjugating enzyme ATG3 [OS=Homo sapiens]	4	165.37	1.446	4.03764e-05
Q96T51	RUN and FYVE domain-containing protein 1 [OS=Homo sapiens]	13	224.6	1.446	8.47538e-08
Q66K74	Microtubule-associated protein 1S [OS=Homo sapiens]	5	30.94	1.447	0.0408504
Q6P996-1	Pyridoxal-dependent decarboxylase domain-containing protein 1 [OS=Homo sapiens]	3	73.07	1.45	0.0403477
O00763	Acetyl-CoA carboxylase 2 [OS=Homo sapiens]	1	24.71	1.45	0.00265294
Q9H0E2	Toll-interacting protein [OS=Homo sapiens]	1	10.06	1.453	2.82728e-05
Q9P2I0	Cleavage and polyadenylation specificity factor subunit 2 [OS=Homo sapiens]	8	231.57	1.454	4.03764e-05
Q15942	Zyxin [OS=Homo sapiens]	17	684.11	1.454	1.14481e-07
O94925-1	Glutaminase kidney isoform, mitochondrial [OS=Homo sapiens]	6	53.21	1.455	0.00084775
Q13685	angio-associated migratory cell protein [OS=Homo sapiens]	2	54.12	1.455	0.000163461
P28799	Granulins [OS=Homo sapiens]	1	13.77	1.457	0.0159895
P08575-1	Receptor-type tyrosine-protein phosphatase C [OS=Homo sapiens]	11	171.62	1.457	0.00606407
P22061	protein-L-isoaspartate(D-aspartate) O-methyltransferase [OS=Homo sapiens]	8	392.98	1.459	2.13181e-08
P61513	60S ribosomal protein L37a [OS=Homo sapiens]	8	385.64	1.459	1.23178e-10
P15559-1	NAD(P)H dehydrogenase [quinone] 1 [OS=Homo sapiens]	11	266.19	1.462	8.87385e-07
Q15149-1	plectin [OS=Homo sapiens]	72	905.8	1.462	5.395e-12
Q9BWJ5	Splicing factor 3B subunit 5 [OS=Homo sapiens]	2	196.24	1.464	0.000250619
Q9P000-1	COMM domain-containing protein 9 [OS=Homo sapiens]	2	227.09	1.466	0.000202719
P78406	mRNA export factor [OS=Homo sapiens]	4	131.71	1.467	1.17727e-05
Q9NXH9-1	tRNA (guanine(26)-N(2))-dimethyltransferase [OS=Homo sapiens]	2	190.27	1.469	0.00319235
Q15154-1	Pericentriolar material 1 protein [OS=Homo sapiens]	9	80.58	1.47	5.44885e-08
O00764-1	Pyridoxal kinase [OS=Homo sapiens]	7	283.96	1.474	7.71506e-05
Q14690	Protein RRP5 homolog [OS=Homo sapiens]	4	23.98	1.475	9.33575e-05
Q9HC38-2	Isoform 2 of Glyoxalase domain-containing protein 4 [OS=Homo sapiens]	3	92.08	1.477	0.000334595
P04181-1	Ornithine aminotransferase, mitochondrial [OS=Homo sapiens]	11	245.07	1.477	2.52748e-09
Q9NYF3	protein FAM53C [OS=Homo sapiens]	1	26.15	1.479	9.85429e-05
P07332-1	Tyrosine-protein kinase Fes/Fps [OS=Homo sapiens]	3	223.65	1.48	0.00369998
O60493-1	sorting nexin-3 [OS=Homo sapiens]	8	284.27	1.48	3.52264e-08
P82675	28S ribosomal protein S5, mitochondrial [OS=Homo sapiens]	2	119.32	1.482	0.00248801
Q9NRF9	DNA polymerase epsilon subunit 3 [OS=Homo sapiens]	4	89.73	1.483	0.000253314
Q969X6	U3 small nucleolar RNA-associated protein 4 homolog [OS=Homo sapiens]	1	96.09	1.485	0.000966204
Q96RP9	Elongation factor G, mitochondrial [OS=Homo sapiens]	7	67.43	1.487	1.97241e-08
Q15126	phosphomevalonate kinase [OS=Homo sapiens]	9	305.55	1.488	4.85644e-12
Q9NVX0	HAUS augmin-like complex subunit 2 [OS=Homo sapiens]	2	257.21	1.489	0.00545944
P49585	choline-phosphate cytidylyltransferase A [OS=Homo sapiens]	4	127.65	1.489	0.000268738
Q8WXX5	dnaJ homolog subfamily C member 9 [OS=Homo sapiens]	5	313.75	1.489	1.88376e-06
P80303	Nucleobindin-2 [OS=Homo sapiens]	10	353.52	1.493	0.0114733
P51532-1	Transcription activator BRG1 [OS=Homo sapiens]	1	204.1	1.495	0.0318932
O96000	NADH dehydrogenase [ubiquinone] 1 beta subcomplex subunit 10 [OS=Homo sapiens]	9	274.36	1.495	0.000568461
P98155-1	very low-density lipoprotein receptor [OS=Homo sapiens]	2	77.07	1.503	0.032066
Q8WVV9	Heterogeneous nuclear ribonucleoprotein L-like [OS=Homo sapiens]	3	80.57	1.504	5.64173e-06
Q9Y6M9	NADH dehydrogenase [ubiquinone] 1 beta subcomplex subunit 9 [OS=Homo sapiens]	3	102.34	1.505	1.35726e-06
Q9NW64-1	Pre-mRNA-splicing factor RBM22 [OS=Homo sapiens]	6	132.25	1.506	8.43729e-05
P48426	phosphatidylinositol 5-phosphate 4-kinase type-2 alpha [OS=Homo sapiens]	1	58.31	1.51	0.0039191
Q9H223	EH domain-containing protein 4 [OS=Homo sapiens]	3	62.01	1.511	2.72028e-05
Q0VD83-1	Apolipoprotein B receptor [OS=Homo sapiens]	4	84.63	1.511	3.79022e-06
Q96AX9	E3 ubiquitin-protein ligase MIB2 [OS=Homo sapiens]	1	16.85	1.513	0.00840102
Q9P032	NADH dehydrogenase [ubiquinone] 1 alpha subcomplex assembly factor 4 [OS=Homo sapiens]	2	14.52	1.515	8.93054e-05
Q6NUK1	Calcium-binding mitochondrial carrier protein SCaMC-1 [OS=Homo sapiens]	9	153.16	1.516	1.12107e-06
O14618	copper chaperone for superoxide dismutase [OS=Homo sapiens]	4	65.69	1.521	0.00293433
Q15052	Rho guanine nucleotide exchange factor 6 [OS=Homo sapiens]	2	16.88	1.522	7.16894e-05
Q9BRF8-1	Serine/threonine-protein phosphatase CPPED1 [OS=Homo sapiens]	2	11.08	1.529	0.0356959
Q13501-1	sequestosome-1 [OS=Homo sapiens]	4	81.62	1.529	1.33156e-06
P35613	Basigin [OS=Homo sapiens]	6	398.8	1.531	0.000676602
P05198	Eukaryotic translation initiation factor 2 subunit 1 [OS=Homo sapiens]	18	647.69	1.531	1.02952e-10
P00491	purine nucleoside phosphorylase [OS=Homo sapiens]	18	1120.57	1.534	1.86829e-06
Q9BQA1	Methylosome protein 50 [OS=Homo sapiens]	7	227.65	1.535	0.000376328
O00411	DNA-directed RNA polymerase, mitochondrial [OS=Homo sapiens]	2	96.77	1.542	0.00220864
P33316-3	Deoxyuridine 5'-triphosphate nucleotidohydrolase, mitochondrial [OS=Homo sapiens]	10	601.85	1.547	9.41809e-05
Q9Y5K8	V-type proton ATPase subunit D [OS=Homo sapiens]	3	15.11	1.549	0.000728478
O75348	V-type proton ATPase subunit G 1 [OS=Homo sapiens]	7	167.91	1.549	5.01452e-06
O43670-1	BUB3-interacting and GLEBS motif-containing protein ZNF207 [OS=Homo sapiens]	2	109.19	1.551	0.000289346
P40121	Macrophage-capping protein [OS=Homo sapiens]	20	1367.22	1.551	9.0173e-09
P00736	Complement C1r subcomponent [OS=Homo sapiens]	1	10.9	1.554	5.17033e-05
Q92804-1	TATA-binding protein-associated factor 2N [OS=Homo sapiens]	5	206.19	1.555	3.20646e-05
P42126	Enoyl-CoA delta isomerase 1, mitochondrial [OS=Homo sapiens]	4	125.99	1.556	8.47057e-06
Q9HCS7	Pre-mRNA-splicing factor SYF1 [OS=Homo sapiens]	2	31.25	1.559	4.91741e-05
O00571	ATP-dependent RNA helicase DDX3X [OS=Homo sapiens]	9	1839.29	1.559	1.33646e-05
P52209	6-phosphogluconate dehydrogenase, decarboxylating [OS=Homo sapiens]	22	834.11	1.56	2.4213e-12
Q13315	Serine-protein kinase ATM [OS=Homo sapiens]	1	12.61	1.563	0.000607789
Q96C19	EF-hand domain-containing protein D2 [OS=Homo sapiens]	7	228.61	1.564	3.37379e-09
P30740	Leukocyte elastase inhibitor [OS=Homo sapiens]	5	174.64	1.565	0.0495739
Q9H845	Acyl-CoA dehydrogenase family member 9, mitochondrial [OS=Homo sapiens]	7	356.31	1.565	1.7937e-05
P36543	V-type proton ATPase subunit E 1 [OS=Homo sapiens]	15	383.04	1.566	9.6227e-07
P11166	Solute carrier family 2, facilitated glucose transporter member 1 [OS=Homo sapiens]	7	260.84	1.567	6.50459e-09
O95352	Ubiquitin-like modifier-activating enzyme ATG7 [OS=Homo sapiens]	3	19.25	1.571	0.000119768
P35237	serpin B6 [OS=Homo sapiens]	9	471.06	1.575	0.000353765
Q8NHU6	tudor domain-containing protein 7 [OS=Homo sapiens]	2	111.68	1.578	0.0263162
Q9Y266	nuclear migration protein nudC [OS=Homo sapiens]	9	314.32	1.578	7.62515e-10
O94819	Kelch repeat and BTB domain-containing protein 11 [OS=Homo sapiens]	4	12.75	1.582	0.00460157
Q9BV40	vesicle-associated membrane protein 8 [OS=Homo sapiens]	8	516.2	1.595	4.11082e-09
Q06203	amidophosphoribosyltransferase [OS=Homo sapiens]	4	41.61	1.601	1.53796e-05
Q02750	Dual specificity mitogen-activated protein kinase kinase 1 [OS=Homo sapiens]	1	274.71	1.604	0.00687132
Q92769	Histone deacetylase 2 [OS=Homo sapiens]	4	505.53	1.604	0.000626627
P54709	sodium/potassium-transporting ATPase subunit beta-3 [OS=Homo sapiens]	5	208.66	1.615	1.75391e-09
O15360	Fanconi anemia group A protein [OS=Homo sapiens]	1	11.15	1.616	0.02633
Q13162	Peroxiredoxin-4 [OS=Homo sapiens]	11	666.47	1.617	8.2304e-10
P31949	protein S100-A11 [OS=Homo sapiens]	10	876.09	1.621	3.74668e-07
Q9Y512	sorting and assembly machinery component 50 homolog [OS=Homo sapiens]	1	190.21	1.628	0.00230755
Q96KQ7	Histone-lysine N-methyltransferase EHMT2 [OS=Homo sapiens]	1	79.84	1.628	0.00202271
P35908	Keratin, type II cytoskeletal 2 epidermal [OS=Homo sapiens]	25	1138.5	1.638	0.00867573
Q9NR12-1	PDZ and LIM domain protein 7 [OS=Homo sapiens]	8	148.77	1.639	5.61685e-08
Q10570	Cleavage and polyadenylation specificity factor subunit 1 [OS=Homo sapiens]	9	277.15	1.642	3.34789e-07
Q6UW68	Transmembrane protein 205 [OS=Homo sapiens]	1	48.72	1.649	3.9858e-06
P16930	Fumarylacetoacetase [OS=Homo sapiens]	8	364.24	1.649	7.75351e-08
Q92990	Glomulin [OS=Homo sapiens]	2	51.11	1.651	4.93844e-07
P48507	Glutamate--cysteine ligase regulatory subunit [OS=Homo sapiens]	4	223.7	1.656	1.26979e-09
Q9ULC4-1	Malignant T-cell-amplified sequence 1 [OS=Homo sapiens]	5	278.65	1.661	0.000526661
O96028-2	Isoform 2 of Histone-lysine N-methyltransferase NSD2 [OS=Homo sapiens]	1	40.94	1.667	2.31739e-05
P04083	annexin A1 [OS=Homo sapiens]	31	1527.51	1.669	7.69278e-10
P13591-1	Isoform 2 of Neural cell adhesion molecule 1 [OS=Homo sapiens]	1	51.35	1.671	1.80651e-06
P07204	Thrombomodulin [OS=Homo sapiens]	5	322	1.685	6.24912e-06
Q2T9J0	Peroxisomal leader peptide-processing protease [OS=Homo sapiens]	1	44.6	1.691	0.0182011
Q7Z6P3	Ras-related protein Rab-44 [OS=Homo sapiens]	1	31.64	1.696	0.000277068
O00182-1	Galectin-9 [OS=Homo sapiens]	10	388.41	1.701	1.18935e-09
P05091	Aldehyde dehydrogenase, mitochondrial [OS=Homo sapiens]	3	25.19	1.702	1.33965e-05
Q96A49	Synapse-associated protein 1 [OS=Homo sapiens]	3	78.28	1.702	4.86719e-07
Q14011	Cold-inducible RNA-binding protein [OS=Homo sapiens]	8	200.47	1.703	0.00199192
P35236	Tyrosine-protein phosphatase non-receptor type 7 [OS=Homo sapiens]	9	267.7	1.703	9.83356e-11
O43314-1	inositol hexakisphosphate and diphosphoinositol-pentakisphosphate kinase 2 [OS=Homo sapiens]	3	128.79	1.707	0.00237961
P40855-1	Peroxisomal biogenesis factor 19 [OS=Homo sapiens]	3	96.44	1.707	0.00122339
Q9H7Z7	Prostaglandin E synthase 2 [OS=Homo sapiens]	5	71.55	1.712	9.14385e-07
Q5RI15-1	Cytochrome c oxidase protein 20 homolog [OS=Homo sapiens]	2	31.63	1.714	7.50836e-08
O60613-1	selenoprotein F [OS=Homo sapiens]	1	12.94	1.716	0.00279232
O14732-1	inositol monophosphatase 2 [OS=Homo sapiens]	1	18.71	1.719	0.00681134
O60784	Target of Myb protein 1 [OS=Homo sapiens]	3	123.23	1.719	0.00132274
P04040	catalase [OS=Homo sapiens]	32	1841.19	1.721	2.49742e-12
Q13636	ras-related protein rab-31 [OS=Homo sapiens]	1	77.6	1.722	0.000678846
O95239-1	Chromosome-associated kinesin KIF4A [OS=Homo sapiens]	3	44.3	1.723	2.45223e-05
Q13232	Nucleoside diphosphate kinase 3 [OS=Homo sapiens]	2	139.77	1.727	0.00257664
Q6PL18-1	ATPase family AAA domain-containing protein 2 [OS=Homo sapiens]	2	202.68	1.73	0.000349297
Q9BRR6-1	ADP-dependent glucokinase [OS=Homo sapiens]	7	152.4	1.73	6.00874e-10
Q9NQ55-1	suppressor of SWI4 1 homolog [OS=Homo sapiens]	3	92.35	1.732	2.13002e-06
P35250-1	Replication factor C subunit 2 [OS=Homo sapiens]	3	127.24	1.737	2.96525e-06
Q99536	Synaptic vesicle membrane protein VAT-1 homolog [OS=Homo sapiens]	3	85.07	1.74	4.2171e-07
Q9Y6N5	Sulfide:quinone oxidoreductase, mitochondrial [OS=Homo sapiens]	31	1240.34	1.74	2.4213e-12
P02768-1	Serum albumin [OS=Homo sapiens]	9	463.44	1.742	0.0249125
Q5VW36	focadhesin [OS=Homo sapiens]	1	14.26	1.751	0.0474727
Q13630	GDP-L-fucose synthase [OS=Homo sapiens]	8	136.18	1.751	1.99915e-07
Q9BVM4	gamma-glutamylaminecyclotransferase [OS=Homo sapiens]	6	216.77	1.757	1.78354e-06
Q9H6T3	RNA polymerase II-associated protein 3 [OS=Homo sapiens]	6	21.83	1.758	2.58607e-07
Q4KMQ2-1	Anoctamin-6 [OS=Homo sapiens]	3	87.46	1.767	1.42534e-06
Q6YN16	Hydroxysteroid dehydrogenase-like protein 2 [OS=Homo sapiens]	6	306.57	1.768	2.11914e-09
P27105	erythrocyte band 7 integral membrane protein [OS=Homo sapiens]	6	178.24	1.773	1.55438e-07
P11413-1	Glucose-6-phosphate 1-dehydrogenase [OS=Homo sapiens]	23	982.25	1.779	2.4213e-12
Q9NZZ3	Charged multivesicular body protein 5 [OS=Homo sapiens]	4	79.73	1.788	0.000111386
P11234	Ras-related protein Ral-B [OS=Homo sapiens]	1	147.98	1.788	3.95563e-05
Q9BRP1	Programmed cell death protein 2-like [OS=Homo sapiens]	1	43.83	1.79	0.000618106
Q7LDG7	RAS guanyl-releasing protein 2 [OS=Homo sapiens]	1	70.83	1.793	1.99124e-06
Q9UNN5-1	fas-associated factor 1 [OS=Homo sapiens]	4	60.03	1.793	1.62347e-10
Q15758-1	Neutral amino acid transporter B(0) [OS=Homo sapiens]	6	246.57	1.799	8.63806e-09
O95721	Synaptosomal-associated protein 29 [OS=Homo sapiens]	4	22.93	1.808	0.00022382
P80297	metallothionein-1X [OS=Homo sapiens]	3	154.5	1.819	1.65427e-05
P13645	Keratin, type I cytoskeletal 10 [OS=Homo sapiens]	26	1468.35	1.831	0.00100388
O00154-4	Isoform 4 of Cytosolic acyl coenzyme A thioester hydrolase [OS=Homo sapiens]	6	95.97	1.838	5.92265e-09
Q96CN5	leucine-rich repeat-containing protein 45 [OS=Homo sapiens]	1	21.52	1.841	0.024441
Q9UBV2	Protein sel-1 homolog 1 [OS=Homo sapiens]	3	34.19	1.841	1.65113e-05
Q14202	Zinc finger MYM-type protein 3 [OS=Homo sapiens]	2	104.41	1.845	1.53101e-06
P49711-1	Transcriptional repressor CTCF [OS=Homo sapiens]	5	118.26	1.856	0.00799658
Q9Y3B7-1	39S ribosomal protein L11, mitochondrial [OS=Homo sapiens]	3	42.19	1.867	8.29531e-08
P42765	3-ketoacyl-CoA thiolase, mitochondrial [OS=Homo sapiens]	14	295.74	1.871	1.52751e-07
Q8WW33	Gametocyte-specific factor 1 [OS=Homo sapiens]	3	46.86	1.872	0.0242745
Q14160	protein scribble homolog [OS=Homo sapiens]	3	35.71	1.874	1.62971e-06
Q9UPT5	Exocyst complex component 7 [OS=Homo sapiens]	2	40.04	1.875	9.33575e-05
P36873-1	serine/threonine-protein phosphatase PP1-gamma catalytic subunit [OS=Homo sapiens]	3	1178.39	1.884	0.000231187
Q9NTI5	Sister chromatid cohesion protein PDS5 homolog B [OS=Homo sapiens]	3	185.35	1.893	3.23804e-06
O95571	Persulfide dioxygenase ETHE1, mitochondrial [OS=Homo sapiens]	5	39.14	1.899	8.26386e-09
P10620	Microsomal glutathione S-transferase 1 [OS=Homo sapiens]	2	117.07	1.904	1.38555e-06
P02787	Serotransferrin [OS=Homo sapiens]	4	120.97	1.929	2.53935e-05
Q9HCN8	Stromal cell-derived factor 2-like protein 1 [OS=Homo sapiens]	4	73.31	1.933	1.3266e-07
Q9Y5A9-1	YTH domain-containing family protein 2 [OS=Homo sapiens]	2	49.02	1.941	0.0366631
P84095	Rho-related GTP-binding protein RhoG [OS=Homo sapiens]	7	304.5	1.941	1.11583e-08
Q7Z7E8-1	Ubiquitin-conjugating enzyme E2 Q1 [OS=Homo sapiens]	1	11.72	1.963	0.0261064
P16070	CD44 antigen [OS=Homo sapiens]	4	26.4	1.972	9.99238e-06
P11717	Cation-independent mannose-6-phosphate receptor [OS=Homo sapiens]	25	257.13	1.994	2.53517e-12
Q01650	large neutral amino acids transporter small subunit 1 [OS=Homo sapiens]	3	117.75	2.002	3.6681e-07
O60518	ran-binding protein 6 [OS=Homo sapiens]	2	39.47	2.006	9.0889e-07
P10412	Histone H1.4 [OS=Homo sapiens]	3	1462.22	2.013	0.00145896
P00492	Hypoxanthine-guanine phosphoribosyltransferase [OS=Homo sapiens]	14	246.25	2.019	0.0241663
Q99640	Membrane-associated tyrosine- and threonine-specific cdc2-inhibitory kinase [OS=Homo sapiens]	1	58.56	2.033	4.17239e-05
P52758	2-iminobutanoate/2-iminopropanoate deaminase [OS=Homo sapiens]	3	131.1	2.064	2.751e-05
P51153	Ras-related protein Rab-13 [OS=Homo sapiens]	2	57.92	2.08	0.00100882
Q5SRD1	Putative mitochondrial import inner membrane translocase subunit Tim23B [OS=Homo sapiens]	3	30.66	2.086	1.09053e-06
Q9UBG0	C-type mannose receptor 2 [OS=Homo sapiens]	6	160.24	2.093	1.35112e-08
P41218	Myeloid cell nuclear differentiation antigen [OS=Homo sapiens]	6	77.27	2.108	4.45326e-12
Q7Z2K6	Endoplasmic reticulum metallopeptidase 1 [OS=Homo sapiens]	4	188.96	2.113	9.83356e-11
Q6UN15-1	Pre-mRNA 3'-end-processing factor FIP1 [OS=Homo sapiens]	3	88.33	2.115	1.77026e-09
Q5JTH9-1	RRP12-like protein [OS=Homo sapiens]	6	292.52	2.124	1.22169e-08
Q13488	V-type proton ATPase 116 kDa subunit a isoform 3 [OS=Homo sapiens]	1	83.57	2.134	0.000227756
P15144	aminopeptidase N [OS=Homo sapiens]	7	139.44	2.143	7.66245e-09
Q92734-1	Protein TFG [OS=Homo sapiens]	4	61.3	2.171	2.43679e-12
Q96TA1	Niban-like protein 1 [OS=Homo sapiens]	2	55.76	2.178	2.36288e-07
Q7Z7A4-1	PX domain-containing protein kinase-like protein [OS=Homo sapiens]	4	142.51	2.189	1.23326e-05
Q9H4M9	EH domain-containing protein 1 [OS=Homo sapiens]	2	117.47	2.19	1.91387e-09
P61006	Ras-related protein Rab-8A [OS=Homo sapiens]	7	374.87	2.195	6.64633e-09
P37198	nuclear pore glycoprotein p62 [OS=Homo sapiens]	3	121.85	2.204	5.7687e-07
Q9NZQ3-1	NCK-interacting protein with SH3 domain [OS=Homo sapiens]	1	128.77	2.205	5.01452e-06
O75369-1	Filamin-B [OS=Homo sapiens]	41	789.79	2.207	2.4213e-12
O00541-1	Pescadillo homolog [OS=Homo sapiens]	7	116.47	2.218	2.51474e-09
O43252	bifunctional 3'-phosphoadenosine 5'-phosphosulfate synthase 1 [OS=Homo sapiens]	1	91.76	2.235	6.98026e-05
O75391	Sperm-associated antigen 7 [OS=Homo sapiens]	2	64.95	2.246	0.00818201
P17931	Galectin-3 [OS=Homo sapiens]	4	162.16	2.248	9.99062e-08
P05114	Non-histone chromosomal protein HMG-14 [OS=Homo sapiens]	3	90.01	2.257	1.54435e-10
P07099	epoxide hydrolase 1 [OS=Homo sapiens]	3	114.67	2.298	7.59462e-08
Q9ULA0	Aspartyl aminopeptidase [OS=Homo sapiens]	8	129.15	2.31	2.39259e-07
P16284	Platelet endothelial cell adhesion molecule [OS=Homo sapiens]	15	333.23	2.312	5.80439e-12
P24158	Myeloblastin [OS=Homo sapiens]	5	136.28	2.313	2.02839e-08
Q12769	nuclear pore complex protein Nup160 [OS=Homo sapiens]	4	13.97	2.326	1.07613e-05
Q13740-1	CD166 antigen [OS=Homo sapiens]	2	14.51	2.326	9.99238e-06
Q9Y3R5-1	Protein dopey-2 [OS=Homo sapiens]	2	142.38	2.376	2.07126e-07
P33121	Long-chain-fatty-acid--CoA ligase 1 [OS=Homo sapiens]	7	274.15	2.381	2.4213e-12
Q9NS87	Kinesin-like protein KIF15 [OS=Homo sapiens]	5	57.99	2.39	1.0238e-10
Q9Y276	Mitochondrial chaperone BCS1 [OS=Homo sapiens]	2	235.84	2.414	1.75804e-11
O75312	Zinc finger protein ZPR1 [OS=Homo sapiens]	4	50.6	2.476	3.39412e-11
O94888	UBX domain-containing protein 7 [OS=Homo sapiens]	3	208.29	2.484	2.21752e-07
Q9Y320	Thioredoxin-related transmembrane protein 2 [OS=Homo sapiens]	2	222.41	2.507	1.93272e-10
Q9NNW7-1	thioredoxin reductase 2, mitochondrial [OS=Homo sapiens]	2	113.6	2.514	7.86536e-05
O95248-1	Myotubularin-related protein 5 [OS=Homo sapiens]	3	13.57	2.517	0.00851454
O43491-1	band 4.1-like protein 2 [OS=Homo sapiens]	2	237.53	2.517	9.86517e-10
Q8NHH9	Atlastin-2 [OS=Homo sapiens]	3	11.84	2.524	2.36288e-07
P43405-1	Tyrosine-protein kinase SYK [OS=Homo sapiens]	6	21.78	2.59	3.2236e-07
Q96BY6-1	Dedicator of cytokinesis protein 10 [OS=Homo sapiens]	3	61.31	2.595	1.69955e-07
Q96J01	THO complex subunit 3 [OS=Homo sapiens]	3	36.02	2.604	3.75109e-10
Q9Y2Q9	28S ribosomal protein S28, mitochondrial [OS=Homo sapiens]	2	84.45	2.664	6.97495e-08
Q92597	Protein NDRG1 [OS=Homo sapiens]	2	51.53	2.666	2.56559e-12
P30043	flavin reductase (NADPH) [OS=Homo sapiens]	4	56.09	2.681	3.14417e-10
Q9BV19	Uncharacterized protein C1orf50 [OS=Homo sapiens]	3	106.39	2.708	7.50836e-08
Q5T2R2-1	Decaprenyl-diphosphate synthase subunit 1 [OS=Homo sapiens]	3	104.76	2.709	5.86594e-07
Q9BXS6	Nucleolar and spindle-associated protein 1 [OS=Homo sapiens]	3	28.95	2.719	1.00223e-07
Q8N6M0	OTU domain-containing protein 6B [OS=Homo sapiens]	3	153.1	2.786	1.15914e-06
O75339	Cartilage intermediate layer protein 1 [OS=Homo sapiens]	1	17.3	2.836	0.00148011
Q9BYD1	39S ribosomal protein L13, mitochondrial [OS=Homo sapiens]	3	21.65	2.849	4.7198e-05
O60346	PH domain leucine-rich repeat-containing protein phosphatase 1 [OS=Homo sapiens]	3	15.08	2.878	9.21351e-06
Q99541	perilipin-2 [OS=Homo sapiens]	17	525.75	2.895	2.4213e-12
Q9BU61-1	NADH dehydrogenase [ubiquinone] 1 alpha subcomplex assembly factor 3 [OS=Homo sapiens]	3	12.07	2.901	1.11583e-08
Q10471	Polypeptide N-acetylgalactosaminyltransferase 2 [OS=Homo sapiens]	2	11.14	2.907	1.14237e-10
P09467	Fructose-1,6-bisphosphatase 1 [OS=Homo sapiens]	7	175.65	2.936	2.80473e-12
Q9NUQ2	1-acyl-sn-glycerol-3-phosphate acyltransferase epsilon [OS=Homo sapiens]	2	40.77	3.014	7.38258e-08
Q14161-1	ARF GTPase-activating protein GIT2 [OS=Homo sapiens]	5	74.97	3.029	0.000453414
O60701	UDP-glucose 6-dehydrogenase [OS=Homo sapiens]	2	36	3.055	1.69737e-05
Q9H4G4	Golgi-associated plant pathogenesis-related protein 1 [OS=Homo sapiens]	2	90.07	3.117	4.88014e-09
Q9Y6E0	Serine/threonine-protein kinase 24 [OS=Homo sapiens]	2	211.36	3.169	5.91506e-07
Q92766-1	Ras-responsive element-binding protein 1 [OS=Homo sapiens]	1	46.47	3.189	7.12308e-08
P51809	vesicle-associated membrane protein 7 [OS=Homo sapiens]	2	17.29	3.196	2.37152e-08
P49959	Double-strand break repair protein MRE11 [OS=Homo sapiens]	3	24.66	3.202	4.10625e-09
P50416	Carnitine O-palmitoyltransferase 1, liver isoform [OS=Homo sapiens]	12	390.66	3.323	2.4213e-12
Q9H061-1	Transmembrane protein 126A [OS=Homo sapiens]	2	106.63	3.594	3.36574e-06
Q9NTZ6	RNA-binding protein 12 [OS=Homo sapiens]	4	11.83	3.668	2.4213e-12
P52895	Aldo-keto reductase family 1 member C2 [OS=Homo sapiens]	5	106.84	3.678	2.4213e-12
P50452	Serpin B8 [OS=Homo sapiens]	7	197.17	3.702	1.13152e-10
Q9NX18	Succinate dehydrogenase assembly factor 2, mitochondrial [OS=Homo sapiens]	2	78.8	3.786	2.67048e-07
P04264	Keratin, type II cytoskeletal 1 [OS=Homo sapiens]	43	2205.08	4.198	0.000107169
Q92817	Envoplakin [OS=Homo sapiens]	2	10.15	4.237	0.000749804
P06702	Protein S100-A9 [OS=Homo sapiens]	10	237.07	4.363	1.01636e-11
P80723	Brain acid soluble protein 1 [OS=Homo sapiens]	6	308.96	4.437	2.4213e-12
P61626	lysozyme c [OS=Homo sapiens]	9	95.91	4.664	3.02477e-12
P35527	Keratin, type I cytoskeletal 9 [OS=Homo sapiens]	37	1527.38	4.735	0.00022382
Q5HYI8	Rab-like protein 3 [OS=Homo sapiens]	2	23.92	5.007	1.39056e-08
Q13496	Myotubularin [OS=Homo sapiens]	3	73.36	5.188	2.4213e-12
P05109	Protein S100-A8 [OS=Homo sapiens]	6	243.2	5.615	4.45326e-12
Q8N0X7	Spartin [OS=Homo sapiens]	2	11.71	5.653	2.56559e-12
Q9Y5U8	Mitochondrial pyruvate carrier 1 [OS=Homo sapiens]	2	116.12	6.87	3.2699e-09
Q9NRN7	L-aminoadipate-semialdehyde dehydrogenase-phosphopantetheinyl transferase [OS=Homo sapiens]	2	55.56	7.235	9.06704e-12
Q03405	Urokinase plasminogen activator surface receptor [OS=Homo sapiens]	3	49.97	9.007	1.1024e-11
P13647	keratin, type II cytoskeletal 5 [OS=Homo sapiens]	4	332.03	12.486	1.53406e-08
